# Supplementary material for: A PPR Protein RFCD1 Affects Chloroplast Gene Expression and Chloroplast Development in Arabidopsis
Source: Plants (Basel). 2025 Mar 15;14(6):921. doi: 10.3390/plants14060921 (PMC11944589; doi:10.3390/plants14060921)
Supplement: Supplementary file 1 [file plants-14-00921-s001.zip › Table S1.xlsx]

## Sheet: Sheet1
Table S1. The top 50 enriched GO BP,CC, and MF terms, respectively.
The top 50 enriched GO BP terms.
Number	GO ID	Term Type	Description	Ratio_in_study	Ratio_in_pop	Rich factor	Pvalue	Padjust	Gene_ids	Gene_names
20	GO:0042026	BP	protein refolding	20/ 3545	40/ 29113	0.5	2.61023452993E-7	0.000326779731779	AT2G33210;AT5G18820;AT1G26230;AT3G13860;AT4G37910;AT4G24280;AT2G32120;AT3G13470;AT3G62600;AT2G22360;AT5G28540;AT4G39960;AT3G17830;AT5G49910;AT5G02490;AT5G42020;AT5G48030;AT1G09080;AT1G55490;AT2G28000	HSP60-2;Cpn60alpha2;Cpn60beta4;HSP60-3A;mtHsc70-1;cpHsc70-1;HSP70T-2;Cpn60beta2;ATERDJ3B;AT2G22360;BIP1;AT4G39960;AT3G17830;cpHsc70-2;Hsp70-2;BIP2;GFA2;BIP3;CPN60B;CPN60A
15	GO:0006270	BP	DNA replication initiation	15/ 3545	29/ 29113	0.517241	2.68966578196E-7	0.000326779731779	AT2G16440;AT1G44900;AT4G12620;AT1G79150;AT3G25100;AT2G01120;AT1G07270;AT1G67630;AT5G44635;AT5G46280;AT2G20980;AT4G02060;AT5G16690;AT5G67100;AT2G07690	MCM4;MCM2;ORC1B;AT1G79150;CDC45;ORC4;AT1G07270;POLA2;MCM6;MCM3;MCM10;PRL;ORC3;ICU2;MCM5
21	GO:0051085	BP	chaperone cofactor-dependent protein refolding	21/ 3545	53/ 29113	0.396226	3.76536957428E-7	0.000326779731779	AT4G24280;AT2G20560;AT4G37910;AT5G20720;AT2G32120;AT2G20550;AT2G22360;AT5G28540;AT4G39960;AT3G17830;AT5G48030;AT1G55490;AT2G44650;AT5G01095;AT5G42020;AT5G02490;AT3G13470;AT1G09080;AT1G14980;AT1G23100;AT5G49910	cpHsc70-1;AT2G20560;mtHsc70-1;CPN20;HSP70T-2;AT2G20550;AT2G22360;BIP1;AT4G39960;AT3G17830;GFA2;CPN60B;CHL-CPN10;AT5G01095;BIP2;Hsp70-2;Cpn60beta2;BIP3;CPN10;AT1G23100;cpHsc70-2
23	GO:1901990	BP	regulation of mitotic cell cycle phase transition	23/ 3545	58/ 29113	0.396552	4.90486797689E-7	0.000326779731779	AT5G52950;AT1G15570;AT3G54180;AT1G03180;AT4G12620;AT1G20930;AT5G38110;AT4G21534;AT1G76540;AT2G38620;AT1G07270;AT1G71760;AT1G69400;AT1G80370;AT3G16320;AT5G05510;AT3G25980;AT1G78770;AT1G50490;AT2G20635;AT2G33560;AT1G77720;AT3G19590	AT5G52950;CYCA2;3;CDKB1;1;AT1G03180;ORC1B;CDKB2;2;ASF1B;SPHK2;CDKB2;1;CDKB1;2;AT1G07270;AT1G71760;AT1G69400;CYCA2;4;CDC27a;AT5G05510;MAD2;APC6;UBC20;AT2G20635;BUBR1;PPK1;BUB3.1
23	GO:0006458	BP	'de novo' protein folding	23/ 3545	58/ 29113	0.396552	4.90486797689E-7	0.000326779731779	AT4G37910;AT5G28540;AT4G39960;AT5G49910;AT5G55220;AT5G02490;AT5G48030;AT1G55490;AT2G20560;AT2G44650;AT2G30695;AT5G20720;AT2G22360;AT3G17830;AT5G01095;AT5G42020;AT1G14980;AT1G23100;AT2G32120;AT2G20550;AT3G13470;AT4G24280;AT1G09080	mtHsc70-1;BIP1;AT4G39960;cpHsc70-2;AT5G55220;Hsp70-2;GFA2;CPN60B;AT2G20560;CHL-CPN10;AT2G30695;CPN20;AT2G22360;AT3G17830;AT5G01095;BIP2;CPN10;AT1G23100;HSP70T-2;AT2G20550;Cpn60beta2;cpHsc70-1;BIP3
22	GO:0044772	BP	mitotic cell cycle phase transition	22/ 3545	54/ 29113	0.407407	5.4556674975E-7	0.000326779731779	AT1G15570;AT1G44110;AT1G20930;AT1G16330;AT1G76310;AT5G65420;AT5G43080;AT1G76540;AT2G38620;AT3G11520;AT5G06150;AT1G80370;AT3G16320;AT2G17620;AT3G54180;AT1G78770;AT2G26760;AT4G35620;AT1G34460;AT1G20610;AT3G18730;AT4G37490	CYCA2;3;CYCA1;1;CDKB2;2;CYCB3;1;CYCB2;4;CYCD4;1;CYCA3;1;CDKB2;1;CDKB1;2;CYCB1;3;CYC1BAT;CYCA2;4;CDC27a;CYCB2;1;CDKB1;1;APC6;CYCB1;4;CYCB2;2;CYCB1;5;CYCB2;3;TSK;CYCB1;1
30	GO:1901987	BP	regulation of cell cycle phase transition	30/ 3545	81/ 29113	0.37037	5.48951680442E-7	0.000326779731779	AT5G52950;AT1G15570;AT3G54180;AT1G03180;AT4G12620;AT1G20930;AT4G14970;AT5G38110;AT4G21534;AT1G76540;AT2G38620;AT3G05480;AT1G07270;AT1G71760;AT1G69400;AT1G80370;AT3G16320;AT1G02970;AT2G31270;AT5G05510;AT4G17760;AT3G25980;AT3G54710;AT1G78770;AT1G50490;AT2G20635;AT2G33560;AT1G77720;AT5G40820;AT3G19590	AT5G52950;CYCA2;3;CDKB1;1;AT1G03180;ORC1B;CDKB2;2;AT4G14970;ASF1B;SPHK2;CDKB2;1;CDKB1;2;RAD9;AT1G07270;AT1G71760;AT1G69400;CYCA2;4;CDC27a;WEE1;CDT1A;AT5G05510;AT4G17760;MAD2;CDT1B;APC6;UBC20;AT2G20635;BUBR1;PPK1;ATR;BUB3.1
15	GO:0009768	BP	photosynthesis, light harvesting in photosystem I	15/ 3545	27/ 29113	0.555556	6.51245828716E-7	0.000326779731779	AT1G29930;AT1G19150;AT1G45474;AT1G29910;AT3G27690;AT1G61520;AT2G40100;AT2G34430;AT3G54890;AT3G61470;AT5G54270;AT3G47470;AT3G08940;AT2G05100;AT2G34420	CAB1;Lhca6;Lhca5;CAB3;LHCB2.3;LHCA3;LHCB4.3;LHB1B1;LHCA1;LHCA2;LHCB3;LHCA4;LHCB4.2;LHCB2.1;LHB1B2
22	GO:0009081	BP	branched-chain amino acid metabolic process	22/ 3545	55/ 29113	0.4	7.81469659602E-7	0.000326779731779	AT3G58990;AT2G30660;AT1G55510;AT1G10070;AT5G09300;AT4G31810;AT2G31810;AT1G06550;AT4G20930;AT3G45300;AT2G14170;AT3G49680;AT1G03090;AT5G23020;AT3G23940;AT1G50110;AT2G43100;AT3G13450;AT5G14200;AT1G21400;AT2G43400;AT4G34030	IPMI1;AT2G30660;BCDH BETA1;BCAT-2;AT5G09300;AT4G31810;AT2G31810;AT1G06550;AT4G20930;IVD;ALDH6B2;BCAT3;MCCA;IMS2;AT3G23940;AT1G50110;IPMI2;DIN4;IMD1;AT1G21400;ETFQO;MCCB
30	GO:1901606	BP	alpha-amino acid catabolic process	30/ 3545	97/ 29113	0.309278	8.20424215719E-7	0.000326779731779	AT1G64660;AT1G36370;AT5G07440;AT2G30660;AT1G79440;AT5G18170;AT1G70580;AT2G37040;AT4G33150;AT4G31810;AT2G14170;AT2G35370;AT1G08630;AT3G55840;AT1G06550;AT4G20930;AT5G54080;AT3G45300;AT1G06570;AT2G02010;AT4G13930;AT3G62130;AT1G03090;AT4G33010;AT4G39950;AT5G53970;AT2G43400;AT4G37930;AT1G11860;AT4G34030	MGL;SHM7;GDH2;AT2G30660;ALDH5F1;GDH1;AOAT2;PAL1;AT4G33150;AT4G31810;ALDH6B2;GDCH;THA1;AT3G55840;AT1G06550;AT4G20930;HGO;IVD;PDS1;GAD4;SHM4;LCD;MCCA;GLDP1;CYP79B2;TAT7;ETFQO;SHM1;AT1G11860;MCCB
19	GO:0000075	BP	cell cycle checkpoint signaling	19/ 3545	47/ 29113	0.404255	9.32501385254E-7	0.000326779731779	AT5G52950;AT4G12620;AT2G31270;AT3G25980;AT5G05510;AT1G77720;AT3G05480;AT1G07270;AT5G38110;AT4G17760;AT1G02970;AT2G20635;AT2G33560;AT3G54710;AT1G69400;AT5G40820;AT4G14970;AT1G71760;AT3G19590	AT5G52950;ORC1B;CDT1A;MAD2;AT5G05510;PPK1;RAD9;AT1G07270;ASF1B;AT4G17760;WEE1;AT2G20635;BUBR1;CDT1B;AT1G69400;ATR;AT4G14970;AT1G71760;BUB3.1
27	GO:0007018	BP	microtubule-based movement	27/ 3545	74/ 29113	0.364865	1.07476548353E-6	0.000326779731779	AT5G54670;AT3G10180;AT5G27550;AT2G28620;AT4G21270;AT5G60930;AT3G17360;AT3G10310;AT4G14150;AT3G44050;AT3G19050;AT4G05190;AT1G59540;AT4G26660;AT5G55520;AT1G72250;AT3G20150;AT2G22610;AT2G36200;AT2G37420;AT4G24175;AT5G33300;AT1G18370;AT3G23670;AT4G14330;AT5G23910;AT3G63480	ATK3;AT3G10180;AT5G27550;AT2G28620;ATK1;AT5G60930;POK1;AT3G10310;PAKRP1;AT3G44050;POK2;ATK5;ZCF125;AT4G26660;AT5G55520;AT1G72250;AT3G20150;AT2G22610;AT2G36200;AT2G37420;AT4G24175;AT5G33300;HIK;KINESIN-12B;AT4G14330;AT5G23910;AT3G63480
52	GO:0015979	BP	photosynthesis	52/ 3545	192/ 29113	0.270833	1.08675110769E-6	0.000326779731779	AT4G27600;AT1G29930;AT2G01918;AT4G05180;AT4G14690;AT1G29910;AT1G14150;AT1G20950;AT3G61470;AT1G03630;AT5G27390;AT2G30790;AT2G05100;AT2G34420;AT1G12000;AT3G08940;AT4G01037;ATCG00020;AT5G38420;AT3G54890;AT2G40100;AT5G54180;AT1G55673;AT4G34190;AT1G61800;AT1G45474;AT3G27690;AT3G58830;AT5G45930;AT3G01500;AT3G01440;AT3G47470;AT4G15530;AT4G28660;AT2G34430;AT4G17600;AT5G19860;AT5G38410;AT2G20260;AT3G55330…	NARA5;CAB1;PQL3;PSBQ-2;ELIP2;CAB3;PnsL2;AT1G20950;LHCA2;POR C;AT5G27390;PSBP-2;LHCB2.1;LHB1B2;AT1G12000;LHCB4.2;WTF1;psbA;RBCS2B;LHCA1;LHCB4.3;PTAC15;AT1G55673;SEP1;GPT2;Lhca5;LHCB2.3;AT3G58830;CHLI2;CA1;PnsL3;LHCA4;PPDK;PSB28;LHB1B1;LIL3:1;AT5G19860;RBCS3B;PSAE-2;PPL1;psbB;FER3;CS26;NPQ4;RBCS1B;PPD5;CHLI1;Lhca6;LHCA3;ZKT;ELIP1;LHCB3
23	GO:0044770	BP	cell cycle phase transition	23/ 3545	56/ 29113	0.410714	1.10721714934E-6	0.000326779731779	AT1G15570;AT3G51800;AT1G44110;AT1G20930;AT1G16330;AT1G76310;AT5G65420;AT5G43080;AT1G76540;AT2G38620;AT3G11520;AT5G06150;AT1G80370;AT3G16320;AT2G17620;AT3G54180;AT1G78770;AT2G26760;AT4G35620;AT1G34460;AT1G20610;AT3G18730;AT4G37490	CYCA2;3;ATG2;CYCA1;1;CDKB2;2;CYCB3;1;CYCB2;4;CYCD4;1;CYCA3;1;CDKB2;1;CDKB1;2;CYCB1;3;CYC1BAT;CYCA2;4;CDC27a;CYCB2;1;CDKB1;1;APC6;CYCB1;4;CYCB2;2;CYCB1;5;CYCB2;3;TSK;CYCB1;1
15	GO:0009765	BP	photosynthesis, light harvesting	15/ 3545	28/ 29113	0.535714	1.15610856327E-6	0.000326779731779	AT1G29930;AT1G19150;AT1G45474;AT1G29910;AT3G27690;AT1G61520;AT2G40100;AT2G34430;AT3G54890;AT3G61470;AT5G54270;AT3G47470;AT3G08940;AT2G05100;AT2G34420	CAB1;Lhca6;Lhca5;CAB3;LHCB2.3;LHCA3;LHCB4.3;LHB1B1;LHCA1;LHCA2;LHCB3;LHCA4;LHCB4.2;LHCB2.1;LHB1B2
21	GO:0033044	BP	regulation of chromosome organization	21/ 3545	52/ 29113	0.403846	1.24417346348E-6	0.000326779731779	AT2G46980;AT3G14190;AT1G14410;AT1G66050;AT3G25980;AT1G44900;AT5G05510;AT4G21534;AT1G57820;AT1G50490;AT2G20635;AT4G22970;AT2G33560;AT4G31400;AT1G69400;AT5G40820;AT5G39550;AT3G16320;AT1G78770;AT3G19590;AT1G77720	ASY3;AT3G14190;WHY1;VIM2;MAD2;MCM2;AT5G05510;SPHK2;VIM1;UBC20;AT2G20635;ESP;BUBR1;CTF7;AT1G69400;ATR;VIM3;CDC27a;APC6;BUB3.1;PPK1
36	GO:0009063	BP	cellular amino acid catabolic process	36/ 3545	104/ 29113	0.346154	1.32068264963E-6	0.000326779731779	AT1G64660;AT1G36370;AT5G07440;AT2G30660;AT1G55510;AT1G68890;AT1G79440;AT5G18170;AT1G70580;AT2G37040;AT5G09300;AT4G33150;AT4G31810;AT2G35370;AT1G08630;AT3G55840;AT1G06550;AT4G20930;AT2G02010;AT3G45300;AT1G06570;AT2G14170;AT4G13930;AT3G62130;AT1G03090;AT4G33010;AT4G39950;AT3G47340;AT4G33070;AT5G54080;AT3G13450;AT1G21400;AT2G43400;AT4G37930;AT1G11860;AT4G34030	MGL;SHM7;GDH2;AT2G30660;BCDH BETA1;PHYLLO;ALDH5F1;GDH1;AOAT2;PAL1;AT5G09300;AT4G33150;AT4G31810;GDCH;THA1;AT3G55840;AT1G06550;AT4G20930;GAD4;IVD;PDS1;ALDH6B2;SHM4;LCD;MCCA;GLDP1;CYP79B2;ASN1;AT4G33070;HGO;DIN4;AT1G21400;ETFQO;SHM1;AT1G11860;MCCB
35	GO:0000724	BP	double-strand break repair via homologous recombination	35/ 3545	104/ 29113	0.336538	1.32068264963E-6	0.000326779731779	AT3G19210;AT4G21065;AT3G52115;AT1G10930;AT4G31400;AT5G44635;AT1G18800;AT5G20850;AT5G38110;AT3G25100;AT5G01630;AT1G74560;AT3G05740;AT5G46280;AT4G00020;AT1G35530;AT1G04020;AT2G07690;AT5G21140;AT5G61000;AT4G21070;AT5G08020;AT5G22750;AT5G47870;AT4G02060;AT2G16440;AT1G44900;AT1G27880;AT5G07660;AT2G28560;AT3G23255;AT3G02920;AT3G59550;AT1G65470;AT3G18730	RAD54;AT4G21065;GR1;RECQ4A;CTF7;MCM6;NRP2;RAD51;ASF1B;CDC45;BRCA2B;NRP1;RECQI1;MCM3;BRCA2(IV);FANCM;BARD1;MCM5;emb1379;RPA70D;BRCA1;RPA70B;RAD5;RAD52-2;PRL;MCM4;MCM2;AT1G27880;SMC6A;RAD51B;AT3G23255;RPA32B;SYN3;FAS1;TSK
83	GO:0051726	BP	regulation of cell cycle	83/ 3545	292/ 29113	0.284247	1.32544426113E-6	0.000326779731779	AT2G46980;AT4G30825;AT1G15570;AT3G27060;AT2G42890;AT1G72670;AT5G52950;AT1G03180;AT4G31400;AT2G25880;AT3G54710;AT1G29400;AT2G31270;AT4G32830;AT1G33770;AT4G22970;AT1G20930;AT1G12790;AT1G16330;AT4G14970;AT1G76310;AT4G12620;AT3G16640;AT4G21534;AT5G43080;AT1G76540;AT5G15510;AT3G17360;AT3G05480;AT1G07270;AT1G71760;AT1G63100;AT3G11520;AT2G26760;AT5G05510;AT5G06150;AT1G69400;AT1G80370;AT5G65420;AT1G35530…	ASY3;AT4G30825;CYCA2;3;TSO2;ML2;iqd8;AT5G52950;AT1G03180;CTF7;AUR2;CDT1B;ML5;CDT1A;AUR1;AT1G33770;ESP;CDKB2;2;AT1G12790;CYCB3;1;AT4G14970;CYCB2;4;ORC1B;TCTP;SPHK2;CYCA3;1;CDKB2;1;AT5G15510;POK1;RAD9;AT1G07270;AT1G71760;AT1G63100;CYCB1;3;CYCB1;4;AT5G05510;CYC1BAT;AT1G69400;CYCA2;4;CYCD4;1;FANCM;CYCA1;1;AT5G02220;CKA1;AT3G44050;WEE1;POK2;CKS2;AT4G17760;AT3G27120;AT3G14190;AT5G63370;PCNA1;MYB3R-4;CY…
31	GO:0007346	BP	regulation of mitotic cell cycle	31/ 3545	99/ 29113	0.313131	1.32641848123E-6	0.000326779731779	AT5G52950;AT1G15570;AT3G25980;AT1G03180;AT4G12620;AT1G20930;AT4G14970;AT5G38110;AT3G16640;AT4G21534;AT3G14190;AT1G76540;AT2G38620;AT3G05480;AT1G07270;AT1G71760;AT1G63100;AT5G05510;AT1G69400;AT1G80370;AT3G16320;AT5G02220;AT2G27970;AT5G63370;AT3G54180;AT1G78770;AT1G50490;AT2G20635;AT2G33560;AT1G77720;AT3G19590	AT5G52950;CYCA2;3;MAD2;AT1G03180;ORC1B;CDKB2;2;AT4G14970;ASF1B;TCTP;SPHK2;AT3G14190;CDKB2;1;CDKB1;2;RAD9;AT1G07270;AT1G71760;AT1G63100;AT5G05510;AT1G69400;CYCA2;4;CDC27a;AT5G02220;CKS2;AT5G63370;CDKB1;1;APC6;UBC20;AT2G20635;BUBR1;PPK1;BUB3.1
51	GO:0006260	BP	DNA replication	51/ 3545	169/ 29113	0.301775	1.32657896857E-6	0.000326779731779	AT1G08130;AT5G52950;AT1G15570;AT5G26680;AT3G48160;AT4G12620;AT1G67630;AT5G44635;AT2G42260;AT5G41880;AT3G23580;AT2G21790;AT1G63160;AT3G52630;AT1G07270;AT1G21690;AT2G44580;AT5G46280;AT1G07370;AT2G40550;AT3G18580;AT2G21800;AT2G07690;AT5G61000;AT3G54750;AT2G31270;AT5G44785;AT5G52800;AT5G08020;AT1G69690;AT1G30680;AT3G54180;AT3G54710;AT4G20010;AT4G02060;AT5G16690;AT1G34380;AT5G67100;AT2G16440;AT1G44900…	LIG1;AT5G52950;CYCA2;3;AT5G26680;DEL1;ORC1B;POLA2;MCM6;UVI4;POLA3;RNR2A;RNR1;RFC2;AT3G52630;AT1G07270;EMB1968;AT2G44580;MCM3;PCNA1;ETG1;AT3G18580;EME1A;MCM5;RPA70D;AT3G54750;CDT1A;OSB3;AT5G52800;RPA70B;TCP15;AT1G30680;CDKB1;1;CDT1B;PTAC9;PRL;ORC3;AT1G34380;ICU2;MCM4;MCM2;CDC45;ORC4;TSO2;RECQ4A;PCNA2;RPA32B;MCM10;AT1G79150;FAS1;emb2411;ABAP1
19	GO:1901988	BP	negative regulation of cell cycle phase transition	19/ 3545	48/ 29113	0.395833	1.3674919941E-6	0.000326779731779	AT5G52950;AT4G12620;AT2G31270;AT3G25980;AT5G05510;AT1G77720;AT3G05480;AT1G07270;AT5G38110;AT4G17760;AT1G02970;AT2G20635;AT2G33560;AT3G54710;AT1G69400;AT5G40820;AT4G14970;AT1G71760;AT3G19590	AT5G52950;ORC1B;CDT1A;MAD2;AT5G05510;PPK1;RAD9;AT1G07270;ASF1B;AT4G17760;WEE1;AT2G20635;BUBR1;CDT1B;AT1G69400;ATR;AT4G14970;AT1G71760;BUB3.1
27	GO:0061077	BP	chaperone-mediated protein folding	27/ 3545	75/ 29113	0.36	1.42654011301E-6	0.000326779731779	AT4G37910;AT5G28540;AT3G47650;AT5G49910;AT5G55220;AT5G48030;AT4G13830;AT5G02490;AT5G45680;AT1G55490;AT2G20560;AT2G44650;AT2G30695;AT5G20720;AT2G22360;AT3G17830;AT5G01095;AT5G42020;AT1G14980;AT1G23100;AT2G32120;AT2G20550;AT4G39960;AT3G13470;AT4G24280;AT4G29520;AT1G09080	mtHsc70-1;BIP1;AT3G47650;cpHsc70-2;AT5G55220;GFA2;J20;Hsp70-2;FKBP13;CPN60B;AT2G20560;CHL-CPN10;AT2G30695;CPN20;AT2G22360;AT3G17830;AT5G01095;BIP2;CPN10;AT1G23100;HSP70T-2;AT2G20550;AT4G39960;Cpn60beta2;cpHsc70-1;AT4G29520;BIP3
25	GO:0009069	BP	serine family amino acid metabolic process	25/ 3545	75/ 29113	0.333333	1.42654011301E-6	0.000326779731779	AT2G17630;AT1G64660;AT1G36370;AT1G62180;AT3G57060;AT1G17745;AT4G19710;AT3G16640;AT2G35370;AT1G08630;AT3G19480;AT2G13360;AT3G62030;AT3G01120;AT3G22460;AT4G13930;AT3G62130;AT4G04610;AT4G35640;AT4G33010;AT3G03630;AT1G08477;AT4G21990;AT4G37930;AT1G11860	AT2G17630;MGL;SHM7;APR2;AT3G57060;PGDH;AK-HSDH II;TCTP;GDCH;THA1;AT3G19480;AGT;ROC4;MTO1;OASA2;SHM4;LCD;APR1;SERAT3;2;GLDP1;CS26;AT1G08477;APR3;SHM1;AT1G11860
36	GO:0000725	BP	recombinational repair	36/ 3545	113/ 29113	0.318584	1.43206922701E-6	0.000326779731779	AT3G19210;AT1G10930;AT4G21065;AT3G52115;AT1G48580;AT4G31400;AT5G44635;AT1G18800;AT5G20850;AT5G38110;AT3G25100;AT5G01630;AT1G74560;AT3G05740;AT5G46280;AT4G00020;AT1G35530;AT1G04020;AT2G07690;AT5G21140;AT5G61000;AT4G21070;AT5G08020;AT5G22750;AT5G47870;AT4G02060;AT2G16440;AT1G44900;AT1G27880;AT5G07660;AT2G28560;AT3G23255;AT3G02920;AT3G59550;AT1G65470;AT3G18730	RAD54;RECQ4A;AT4G21065;GR1;AT1G48580;CTF7;MCM6;NRP2;RAD51;ASF1B;CDC45;BRCA2B;NRP1;RECQI1;MCM3;BRCA2(IV);FANCM;BARD1;MCM5;emb1379;RPA70D;BRCA1;RPA70B;RAD5;RAD52-2;PRL;MCM4;MCM2;AT1G27880;SMC6A;RAD51B;AT3G23255;RPA32B;SYN3;FAS1;TSK
62	GO:0008652	BP	cellular amino acid biosynthetic process	62/ 3545	252/ 29113	0.246032	1.4644718209E-6	0.000326779731779	AT2G17630;AT3G58990;AT1G64660;AT1G36370;AT1G62180;AT4G24830;AT3G22460;AT2G22250;AT3G14390;AT4G33680;AT3G55610;AT4G38800;AT5G10240;AT3G59890;AT1G17745;AT4G19710;AT1G10070;AT3G62030;AT2G45300;AT4G33150;AT5G65010;AT5G28237;AT1G08630;AT2G31810;AT3G28760;AT5G14200;AT3G19480;AT2G02765;AT5G10920;AT3G16640;AT3G01120;AT5G38530;AT2G13360;AT4G13930;AT3G57060;AT1G50110;AT3G22740;AT3G49680;AT3G59970;AT1G48850…	AT2G17630;IPMI1;MGL;SHM7;APR2;AT4G24830;OASA2;AAT;AT3G14390;AGD2;P5CS2;MTN1;ASN3;AT3G59890;PGDH;AK-HSDH II;BCAT-2;ROC4;AT2G45300;AT4G33150;ASN2;AT5G28237;THA1;AT2G31810;AT3G28760;IMD1;AT3G19480;AT2G02765;AT5G10920;TCTP;MTO1;TSBtype2;AGT;SHM4;AT3G57060;AT1G50110;HMT3;BCAT3;MTHFR1;EMB1144;SERAT3;2;IMS2;GLU1;AT3G23940;ASN1;PYD1;APR1;SHM1;ADT1;IPMI2;AT5G10910;CS26;ACS8;DHDPS2;CM1;AT1G22410;ACS5;AT1G0…
48	GO:0009642	BP	response to light intensity	48/ 3545	172/ 29113	0.27907	1.57602118069E-6	0.000326779731779	AT4G14690;AT5G38970;AT3G61470;AT1G49240;AT3G03830;AT4G24230;AT5G18170;AT3G48390;AT2G43010;AT5G20230;AT4G32770;AT1G77510;AT2G28400;AT1G31812;AT3G55280;AT1G09570;AT3G22690;AT1G07350;AT3G19480;AT2G39460;AT3G62030;AT4G34190;AT1G61800;AT5G07690;AT5G63190;AT1G67070;AT3G27690;AT1G10522;AT3G47470;AT1G01790;AT3G57180;AT3G47340;AT2G05100;AT1G45474;AT3G06850;AT2G42540;AT1G02340;AT3G22840;AT3G03630;AT4G04020…	ELIP2;BR6OX1;LHCA2;ACT8;SAUR28;ACBP3;GDH1;AT3G48390;PIF4;BCB;VTE1;PDIL1-2;AT2G28400;ACBP6;RPL23AB;PHYA;AT3G22690;SR45a;AT3G19480;RPL23AA;ROC4;SEP1;GPT2;MYB29;AT5G63190;DIN9;LHCB2.3;PRIN2;LHCA4;KEA1;;ASN1;LHCB2.1;Lhca5;BCE2;COR15A;HFR1;ELIP1;CS26;FIB;DIN4;LHCA3;AT1G21400;ZKT;ETFQO;LHCA1;AT3G02790;LHCB3
13	GO:0031425	BP	chloroplast RNA processing	13/ 3545	25/ 29113	0.52	1.58015123294E-6	0.000326779731779	AT1G06190;AT3G18680;AT2G29760;AT2G41720;AT2G15820;AT3G03710;AT2G48120;AT4G16390;AT5G13650;AT5G59200;AT5G39980;AT3G52380;AT3G18110	RHON1;AT3G18680;OTP81;EMB2654;OTP51;RIF10;PAC;SVR7;SVR3;OTP80;AT5G39980;CP33;EMB1270
66	GO:0009658	BP	chloroplast organization	66/ 3545	264/ 29113	0.25	1.58052030363E-6	0.000326779731779	AT1G58070;AT1G61970;AT3G58990;AT1G44000;AT1G35680;AT5G56860;AT3G56290;AT2G21280;AT1G01790;AT2G28000;AT3G54090;AT5G26980;AT4G16390;AT2G31270;AT1G04770;AT4G23940;AT5G07900;AT3G18680;AT3G57180;AT5G24120;AT5G44190;AT4G28590;AT3G62910;AT1G32080;AT3G53890;AT3G46740;AT1G08540;AT5G54180;AT3G18420;AT3G54710;AT1G15510;AT4G20360;AT5G63420;AT3G07430;AT1G56200;AT1G62750;AT3G48870;AT3G63140;AT1G63680;AT1G10910…	AT1G58070;AT1G61970;IPMI1;AT1G44000;RPL21C;GNC;AT3G56290;SULA;KEA1;CPN60A;FLN1;SYP41;SVR7;CDT1A;AT1G04770;FtsHi1;AT5G07900;AT3G18680;;SIGE;GLK2;MRL7;APG3;LrgB;AT3G53890;TOC75-III;SIG2;PTAC15;AT3G18420;CDT1B;ECB2;RABE1b;emb2746;YLMG1-1;EMB1303;SCO1;HSP93-III;CSP41A;MURE;EMB3103;emb1138;AT3G23020;TIC110;EMB269;AT3G58830;FTSZ2-2;PTAC14;RPT2;AT5G55580;AT4G28740;AT3G51720;PAC;MIZ1;AT2G26840;AT5G48470;…
99	GO:0051301	BP	cell division	99/ 3545	354/ 29113	0.279661	1.60214960411E-6	0.000326779731779	AT1G08130;AT1G15570;AT4G30860;AT3G57060;AT1G76310;AT2G21790;AT1G80370;AT5G37630;AT3G21870;AT4G05190;AT2G38720;AT1G01370;AT1G69690;AT5G55920;AT1G78770;AT3G20550;AT1G20610;AT4G32830;AT4G01000;AT2G02080;AT2G20635;AT1G03780;AT4G37490;AT1G18370;AT4G31400;AT1G44110;AT4G33260;AT3G47460;AT2G22140;AT5G38110;AT2G26430;AT3G16640;AT4G21534;AT5G43080;AT1G57820;AT1G07270;AT1G73177;AT5G62410;AT1G61000;AT5G06150…	LIG1;CYCA2;3;SDG4;AT3G57060;CYCB2;4;RNR1;CYCA2;4;EMB2656;CYCP2;1;ATK5;MAP65-5;HTR12;TCP15;OLI2;APC6;DDL;CYCB2;3;AUR1;AT4G01000;IDD4;AT2G20635;TPX2;CYCB1;1;HIK;CTF7;CYCA1;1;CDC20.2;ATSMC2;EME1B;ASF1B;RCY1;TCTP;SPHK2;CYCA3;1;VIM1;AT1G07270;BNS;SMC2;AT1G61000;CYC1BAT;ETG1;CENP-C;AT4G15890;CMT3;CDC20.1;MAD2;CYCB2;2;AT1G27921;ACS5;TSK;AT4G39630;ERF-1;CDKB1;1;AT3G51280;GIF3;CYCB3;1;UVI4;AT3G14190;CDC45…
8	GO:0007076	BP	mitotic chromosome condensation	8/ 3545	10/ 29113	0.8	1.71876870301E-6	0.000326779731779	AT4G15890;AT5G37630;AT1G03290;AT5G48600;AT3G57060;AT5G62410;AT2G32590;AT3G47460	AT4G15890;EMB2656;AT1G03290;SMC3;AT3G57060;SMC2;EMB2795;ATSMC2
53	GO:0010564	BP	regulation of cell cycle process	53/ 3545	163/ 29113	0.325153	1.72155407631E-6	0.000326779731779	AT2G46980;AT5G52950;AT1G15570;AT2G42890;AT1G72670;AT3G48160;AT1G03180;AT4G31400;AT2G25880;AT4G12620;AT4G22970;AT1G20930;AT1G12790;AT3G27120;AT4G14970;AT5G38110;AT4G21534;AT3G14190;AT1G76540;AT5G15510;AT3G05480;AT1G07270;AT1G71760;AT1G69400;AT1G80370;AT1G35530;AT5G02220;AT3G44050;AT1G02970;AT3G19050;AT2G31270;AT4G14150;AT3G17360;AT5G05510;AT5G11510;AT1G29400;AT4G17760;AT3G20150;AT3G25980;AT3G54710…	ASY3;AT5G52950;CYCA2;3;ML2;iqd8;DEL1;AT1G03180;CTF7;AUR2;ORC1B;ESP;CDKB2;2;AT1G12790;AT3G27120;AT4G14970;ASF1B;SPHK2;AT3G14190;CDKB2;1;AT5G15510;RAD9;AT1G07270;AT1G71760;AT1G69400;CYCA2;4;FANCM;AT5G02220;AT3G44050;WEE1;POK2;CDT1A;PAKRP1;POK1;AT5G05510;MYB3R-4;ML5;AT4G17760;AT3G20150;MAD2;CDT1B;APC6;CDKB1;1;CDC27a;AUR1;CDKB1;2;UBC20;AT2G20635;TPX2;BUBR1;PPK1;KINESIN-12B;ATR;BUB3.1
45	GO:0006302	BP	double-strand break repair	45/ 3545	149/ 29113	0.302013	1.77155855774E-6	0.000326779731779	AT1G08130;AT1G10930;AT4G21065;AT3G52115;AT4G02390;AT4G30860;AT4G31400;AT5G44635;AT4G02060;AT3G19210;AT5G20850;AT4G14970;AT5G38110;AT3G07800;AT3G25100;AT1G20720;AT5G01630;AT1G74560;AT3G05740;AT5G46280;AT4G00020;AT1G35530;AT1G04020;AT2G07690;AT5G21140;AT5G61000;AT4G21070;AT5G08020;AT5G22750;AT5G47870;AT1G18800;AT1G34380;AT1G80420;AT2G16440;AT1G44900;AT1G27880;AT5G07660;AT2G28560;AT3G23255;AT3G02920…	LIG1;RECQ4A;AT4G21065;GR1;PARP2;SDG4;CTF7;MCM6;PRL;RAD54;RAD51;AT4G14970;ASF1B;TK1a;CDC45;AT1G20720;BRCA2B;NRP1;RECQI1;MCM3;BRCA2(IV);FANCM;BARD1;MCM5;emb1379;RPA70D;BRCA1;RPA70B;RAD5;RAD52-2;NRP2;AT1G34380;ATXRCC1;MCM4;MCM2;AT1G27880;SMC6A;RAD51B;AT3G23255;RPA32B;ATMND1;SYN3;FAS1;TSK;ATR
61	GO:0051276	BP	chromosome organization	61/ 3545	236/ 29113	0.258475	1.78976912693E-6	0.000326779731779	AT3G10270;AT1G10930;AT1G20720;AT5G48600;AT5G61000;AT4G31400;AT3G57060;AT2G28620;AT5G04130;AT5G44635;AT2G05120;AT3G47460;AT1G04730;AT4G02060;AT5G20850;AT3G10690;AT3G48900;AT4G14970;AT2G31270;AT5G66750;AT3G16730;AT3G05740;AT2G20635;AT5G46280;AT1G61000;AT3G23890;AT2G40550;AT1G35530;AT1G15660;AT2G07690;AT4G15890;AT5G37630;AT1G03290;AT3G59550;AT5G41370;AT5G05510;AT5G63920;AT5G08020;AT5G50930;AT5G52220…	GYRB1;RECQ4A;AT1G20720;SMC3;RPA70D;CTF7;AT3G57060;AT2G28620;GYRB2;MCM6;AT2G05120;ATSMC2;CTF18;PRL;RAD51;GYRA;AT3G48900;AT4G14970;CDT1A;CHR1;HEB2;RECQI1;AT2G20635;MCM3;AT1G61000;TOPII;ETG1;FANCM;CENP-C;MCM5;AT4G15890;EMB2656;AT1G03290;SYN3;XPB1;AT5G05510;TOP3A;RPA70B;AT5G50930;AT5G52220;emb2411;DMC1;CDT1B;AT2G36200;HIS1-3;AT2G44580;AT2G37420;MCM4;MCM2;AT1G27880;AT3G44960;HTR12;SMC6A;AT4G31210;SMC2…
56	GO:1901607	BP	alpha-amino acid biosynthetic process	56/ 3545	218/ 29113	0.256881	1.83650046178E-6	0.000326779731779	AT2G17630;AT3G58990;AT1G64660;AT1G36370;AT1G62180;AT4G24830;AT3G22460;AT2G22250;AT3G14390;AT4G33680;AT3G55610;AT4G38800;AT5G10240;AT1G17745;AT4G19710;AT1G10070;AT3G62030;AT4G33150;AT5G65010;AT5G28237;AT1G08630;AT2G31810;AT3G59890;AT3G19480;AT2G02765;AT5G10920;AT3G16640;AT3G01120;AT5G38530;AT2G13360;AT4G13930;AT3G57060;AT1G50110;AT3G22740;AT3G49680;AT3G59970;AT4G35640;AT5G23020;AT5G04140;AT3G23940…	AT2G17630;IPMI1;MGL;SHM7;APR2;AT4G24830;OASA2;AAT;AT3G14390;AGD2;P5CS2;MTN1;ASN3;PGDH;AK-HSDH II;BCAT-2;ROC4;AT4G33150;ASN2;AT5G28237;THA1;AT2G31810;AT3G59890;AT3G19480;AT2G02765;AT5G10920;TCTP;MTO1;TSBtype2;AGT;SHM4;AT3G57060;AT1G50110;HMT3;BCAT3;MTHFR1;SERAT3;2;IMS2;GLU1;AT3G23940;ASN1;APR1;SHM1;ADT1;IPMI2;AT5G10910;CS26;ACS8;DHDPS2;IMD1;ACS5;AT1G08477;MS2;APR3;AT2G44040;ACS7
74	GO:0009657	BP	plastid organization	74/ 3545	300/ 29113	0.246667	1.84981694741E-6	0.000326779731779	AT1G58070;AT1G61970;AT3G58990;AT1G79850;AT1G44000;AT1G35680;AT5G56860;AT3G56290;AT2G21280;AT3G06730;AT1G01790;AT2G28000;AT5G26742;AT3G54090;AT5G26980;AT4G16390;AT1G68590;AT5G24314;AT2G31270;AT1G04770;AT4G23940;AT5G07900;AT3G18680;AT5G55580;AT5G24120;AT5G44190;AT4G28590;AT5G62430;AT3G62910;AT1G32080;AT3G53890;AT3G46740;AT1G08540;AT5G54180;AT3G18420;AT3G54710;AT1G15510;AT4G20360;AT1G09927;AT5G63420…	AT1G58070;AT1G61970;IPMI1;RPS17;AT1G44000;RPL21C;GNC;AT3G56290;SULA;TRX z;KEA1;CPN60A;emb1138;FLN1;SYP41;SVR7;PSRP3/1;PTAC7;CDT1A;AT1G04770;FtsHi1;AT5G07900;AT3G18680;AT5G55580;SIGE;GLK2;MRL7;CDF1;APG3;LrgB;AT3G53890;TOC75-III;SIG2;PTAC15;AT3G18420;CDT1B;ECB2;RABE1b;AT1G09927;emb2746;YLMG1-1;EMB1303;SCO1;HSP93-III;CSP41A;MURE;EMB3103;TIC110;AT3G23020;NOA1;EMB269;AT3G58830;FTSZ2-2;PTAC14;RPT2;;AT4…
70	GO:0031667	BP	response to nutrient levels	70/ 3545	279/ 29113	0.250896	2.09028831778E-6	0.000347211646699	AT5G65040;AT3G08040;AT5G04150;AT4G37870;AT3G22550;AT5G21170;AT1G04770;AT5G64290;AT1G64660;AT5G24660;AT2G33770;AT2G11810;AT5G53420;AT4G16520;AT1G55510;AT4G04620;AT3G48390;AT1G43910;AT1G56165;AT2G14610;AT1G58180;AT4G14680;AT3G25790;AT1G03380;AT3G03250;AT5G43350;AT1G13300;AT2G47190;AT1G20620;AT5G01220;AT1G67070;AT4G21980;AT1G15330;AT4G20260;AT5G07690;AT5G63190;AT2G03260;AT1G14040;AT4G10380;AT1G70410…	AT5G65040;FRD3;BHLH101;PCK1;AT3G22550;AKINBETA1;AT1G04770;DIT2.1;MGL;LSU2;PHO2;MGDC;AT5G53420;ATG8F;BCDH BETA1;ATG8B;AT3G48390;AT1G43910;AT1G56165;PR1;BCA6;APS3;AT3G25790;ATG18G;UGP1;PHT1;1;HRS1;MYB2;CAT3;SQD2;DIN9;APG8A;AT1G15330;PCAP1;MYB29;AT5G63190;AT2G03260;AT1G14040;NIP5;1;BCA4;SULTR1;2;AGL44;CA1;AT1G78020;AT3G54470;GLU1;GRH1;PES1;AT1G47485;DiT1;CIPK9;ASN1;PYD1;PAP10;PYD4;BCE2;CBSX5;BGLU42;…
80	GO:0009991	BP	response to extracellular stimulus	80/ 3545	326/ 29113	0.245399	2.11578125518E-6	0.000347211646699	AT5G65040;AT3G08040;AT3G03710;AT3G20660;AT5G04150;AT4G37870;AT3G22550;AT5G21170;AT1G04770;AT5G64290;AT1G64660;AT5G24660;AT2G33770;AT2G11810;AT5G53420;AT4G16520;AT1G55510;AT4G04620;AT3G48390;AT1G43910;AT1G56165;AT2G14610;AT1G58180;AT4G14680;AT3G28270;AT1G03380;AT1G32080;AT3G03250;AT5G43350;AT3G05740;AT1G13300;AT2G47190;AT1G20620;AT5G01220;AT1G67070;AT4G21980;AT1G15330;AT1G15520;AT4G20260;AT5G07690…	AT5G65040;FRD3;RIF10;OCT4;BHLH101;PCK1;AT3G22550;AKINBETA1;AT1G04770;DIT2.1;MGL;LSU2;PHO2;MGDC;AT5G53420;ATG8F;BCDH BETA1;ATG8B;AT3G48390;AT1G43910;AT1G56165;PR1;BCA6;APS3;AT3G28270;ATG18G;LrgB;UGP1;PHT1;1;RECQI1;HRS1;MYB2;CAT3;SQD2;DIN9;APG8A;AT1G15330;ABCG40;PCAP1;MYB29;AT5G63190;AT2G03260;AT1G14040;NIP5;1;BCA4;SULTR1;2;AGL44;CA1;AT1G78020;AT3G54470;AT1G27880;GLU1;GRH1;PES1;AT1G47485;DiT1;CIPK9…
59	GO:0006310	BP	DNA recombination	59/ 3545	239/ 29113	0.246862	2.22446932503E-6	0.000347211646699	AT1G08130;AT1G10930;AT4G21065;AT5G63950;AT3G52115;AT5G61000;AT4G30860;AT4G31400;AT1G12790;AT5G44635;AT2G22140;AT3G19210;AT5G20850;AT1G29630;AT4G14970;AT4G25540;AT2G21790;AT3G25100;AT5G01630;AT4G02060;AT5G38110;AT1G74560;AT3G05740;AT5G46280;AT4G29170;AT2G33793;AT4G00020;AT1G35530;AT2G21800;AT1G04020;AT5G21140;AT1G48580;AT4G21070;AT5G08020;AT5G22750;AT3G57300;AT3G22880;AT5G47870;AT1G18800;AT3G27730…	LIG1;RECQ4A;AT4G21065;CHR24;GR1;RPA70D;SDG4;CTF7;AT1G12790;MCM6;EME1B;RAD54;RAD51;AT1G29630;AT4G14970;MSH3;RNR1;CDC45;BRCA2B;PRL;ASF1B;NRP1;RECQI1;MCM3;ATMND1;AT2G33793;BRCA2(IV);FANCM;EME1A;BARD1;emb1379;AT1G48580;BRCA1;RPA70B;RAD5;INO80;DMC1;RAD52-2;NRP2;RCK;MCM4;MCM2;AT1G27880;AT3G52630;AT5G50930;SNI1;AT2G26840;SMC6A;RAD51B;AT3G23255;RPA32B;AT4G38495;ATGRIP;SYN3;FAS1;TSK;AT3G27120;MCM5;AHP2
75	GO:0006364	BP	rRNA processing	75/ 3545	339/ 29113	0.221239	2.22820213087E-6	0.000347211646699	AT1G06190;AT2G19870;AT3G52580;AT3G03710;AT3G51800;AT1G51380;AT4G02390;AT3G57150;AT3G13180;AT5G22440;AT5G11240;AT2G37220;AT4G25700;AT2G31890;AT2G39140;AT3G52150;AT3G53460;AT2G08480;AT5G66360;AT3G22310;AT5G46580;AT5G14580;AT1G10490;AT2G39670;AT4G26600;AT1G12800;AT3G28460;AT4G25630;AT5G50250;AT3G11510;AT2G47610;AT3G06530;AT5G13650;AT1G55140;AT3G03920;AT3G18600;AT2G19385;AT5G14500;AT5G13830;AT1G04640…	RHON1;AT2G19870;AT3G52580;RIF10;ATG2;AT1G51380;PARP2;NAP57;AT3G13180;AT5G22440;AT5G11240;AT2G37220;BETA-OHASE 1;RAP;SVR1;PSRP2;CP29;AT2G08480;DIM1B;PMH1;AT5G46580;AT5G14580;AT1G10490;AT2G39670;AT4G26600;AT1G12800;AT3G28460;FIB2;CP31B;AT3G11510;AT2G47610;AT3G06530;SVR3;AT1G55140;AT3G03920;AT3G18600;AT2G19385;AT5G14500;AT5G13830;LIP2;AT5G50110;RH39;CSP41A;AT3G53890;RFC3;UGE1;AT2G34357;EMB269;AT3G10…
74	GO:1903047	BP	mitotic cell cycle process	74/ 3545	231/ 29113	0.320346	2.23657707224E-6	0.000347211646699	AT1G44900;AT5G52950;AT1G15570;AT1G02730;AT3G25980;AT5G48600;AT4G31400;AT2G25880;AT2G28620;AT3G57060;AT5G09870;AT3G05330;AT5G44635;AT3G47460;AT1G20930;AT5G20850;AT1G16330;AT4G14970;AT1G71760;AT4G12620;AT5G65420;AT5G43080;AT3G58650;AT1G76540;AT2G20635;AT3G25100;AT5G15510;AT3G16730;AT3G11520;AT3G05480;AT1G07270;AT1G76310;AT5G62410;AT5G46280;AT1G61000;AT5G06150;AT1G69400;AT1G80370;AT3G16320;AT1G44110…	MCM2;AT5G52950;CYCA2;3;CSLD5;MAD2;SMC3;CTF7;AUR2;AT2G28620;AT3G57060;CESA5;ATN;MCM6;ATSMC2;CDKB2;2;RAD51;CYCB3;1;AT4G14970;AT1G71760;ORC1B;CYCD4;1;CYCA3;1;TRM7;CDKB2;1;AT2G20635;CDC45;AT5G15510;HEB2;CYCB1;3;RAD9;AT1G07270;CYCB2;4;SMC2;MCM3;AT1G61000;CYC1BAT;AT1G69400;CYCA2;4;CDC27a;CYCA1;1;CENP-C;AT4G15890;EMB2656;POK2;AT1G03290;POK1;AT5G05510;CYCB2;1;CMT3;EMB2795;CDKB1;1;AT5G60930;AT2G36200;AT2G…
89	GO:1901605	BP	alpha-amino acid metabolic process	89/ 3545	352/ 29113	0.252841	2.32711893451E-6	0.000355875531388	AT2G17630;AT4G02110;AT1G64660;AT3G57060;AT3G14390;AT3G55610;AT1G70580;AT4G19710;AT3G62030;AT4G31810;AT5G28237;AT1G08630;AT2G31810;AT1G77670;AT2G02765;AT1G63660;AT5G54080;AT3G45300;AT2G30660;AT2G02010;AT4G33680;AT3G62130;AT3G49680;AT1G03090;AT4G35640;AT4G33010;AT4G39950;AT3G23940;AT5G53970;AT5G14200;AT2G43400;AT1G36370;AT1G62180;AT5G07440;AT5G64290;AT2G22250;AT4G38800;AT1G79440;AT5G18170;AT1G17745…	AT2G17630;AT4G02110;MGL;AT3G57060;AT3G14390;P5CS2;AOAT2;AK-HSDH II;ROC4;AT4G31810;AT5G28237;THA1;AT2G31810;AT1G77670;AT2G02765;AT1G63660;HGO;IVD;AT2G30660;GAD4;AGD2;LCD;BCAT3;MCCA;SERAT3;2;GLDP1;CYP79B2;AT3G23940;TAT7;IMD1;ETFQO;SHM7;APR2;GDH2;DIT2.1;AAT;MTN1;ALDH5F1;GDH1;PGDH;TCTP;AT3G55840;AT5G10920;MTO1;PDS1;ALDH6B2;IMS2;IPMI2;AT5G10910;ACS8;ACS5;ACS7;GGP3;AT4G24830;OASA2;MS2;BCAT-2;PAL1;AT3G5…
47	GO:0016054	BP	organic acid catabolic process	47/ 3545	187/ 29113	0.251337	2.62581284918E-6	0.000362758158383	AT1G64660;AT1G36370;AT3G51840;AT5G07440;AT3G19270;AT1G04710;AT1G55510;AT1G68890;AT1G79440;AT5G18170;AT1G70580;AT2G37040;AT5G09300;AT4G33150;AT4G31810;AT1G78440;AT2G14170;AT2G35370;AT1G08630;AT3G06680;AT3G55840;AT1G06550;AT4G20930;AT3G07560;AT5G54080;AT3G45300;AT1G06570;AT5G14780;AT2G30660;AT2G02010;AT4G13930;AT3G62130;AT1G03090;AT4G33010;AT4G39950;AT3G47340;AT2G42790;AT4G33070;AT5G13790;AT5G53970…	MGL;SHM7;ACX4;GDH2;CYP707A4;PKT4;BCDH BETA1;PHYLLO;ALDH5F1;GDH1;AOAT2;PAL1;AT5G09300;AT4G33150;AT4G31810;ATGA2OX1;ALDH6B2;GDCH;THA1;AT3G06680;AT3G55840;AT1G06550;AT4G20930;PEX13;HGO;IVD;PDS1;FDH;AT2G30660;GAD4;SHM4;LCD;MCCA;GLDP1;CYP79B2;ASN1;CSY3;AT4G33070;AGL15;TAT7;DIN4;AT1G21400;AT5G11240;ETFQO;SHM1;AT1G11860;MCCB
113	GO:0046394	BP	carboxylic acid biosynthetic process	113/ 3545	569/ 29113	0.198594	2.69571143245E-6	0.000362758158383	AT2G17630;AT1G64660;AT1G06350;AT3G11170;AT3G14390;AT3G52170;AT3G55610;AT4G19710;AT3G62030;AT4G04610;AT5G28237;AT1G08630;AT2G31810;AT2G28630;AT4G25050;AT3G28760;AT2G02765;AT1G06100;AT1G72530;AT5G16240;AT3G22740;AT3G49680;AT5G57590;AT3G06850;AT4G39950;AT3G23940;AT4G34570;AT1G22410;AT1G43580;AT3G03630;AT3G10280;AT3G29200;AT5G14200;AT1G72520;AT1G48850;AT1G36370;AT1G62180;AT1G04710;AT2G22250;AT4G38800…	AT2G17630;MGL;ADS4;FAD7;AT3G14390;AT3G52170;P5CS2;AK-HSDH II;ROC4;APR1;AT5G28237;THA1;AT2G31810;KCS12;ACP4;AT3G28760;AT2G02765;AT1G06100;AT1G72530;AT5G16240;HMT3;BCAT3;BIO1;BCE2;CYP79B2;AT3G23940;THY-2;AT1G22410;AT1G43580;CS26;KCS14;CM1;IMD1;LOX4;EMB1144;SHM7;APR2;PKT4;AAT;MTN1;PGDH;TCTP;AT2G45300;CBP60G;KING1;KDTA;AT5G10920;MTO1;FAD2;AT5G44585;IMS2;PYD1;AT5G38020;IPMI2;AT5G10910;ACS8;AT3G02620;F…
114	GO:0007049	BP	cell cycle	114/ 3545	448/ 29113	0.254464	2.70479935098E-6	0.000362758158383	AT2G46980;AT1G08130;AT1G15570;AT4G30860;AT3G57060;AT5G21150;AT2G42890;AT1G76310;AT2G21790;AT1G80370;AT4G00020;AT1G35530;AT5G02220;AT5G61000;AT3G21870;AT4G05190;AT2G38720;AT5G63370;AT1G01370;AT1G78770;AT1G44900;AT1G09450;AT1G18370;AT5G43070;AT4G32830;AT4G01000;AT5G62410;AT1G03780;AT5G40820;AT4G37490;AT1G20610;AT4G31400;AT1G44110;AT4G33260;AT3G47460;AT2G22140;AT2G26430;AT4G21534;AT5G43080;AT4G21820…	ASY3;LIG1;CYCA2;3;SDG4;AT3G57060;AGO9;ML2;CYCB2;4;RNR1;CYCA2;4;BRCA2(IV);FANCM;AT5G02220;RPA70D;CYCP2;1;ATK5;MAP65-5;AT5G63370;HTR12;APC6;MCM2;Haspin;HIK;WPP1;AUR1;AT4G01000;SMC2;TPX2;ATR;CYCB1;1;CYCB2;3;CTF7;CYCA1;1;CDC20.2;ATSMC2;EME1B;RCY1;SPHK2;CYCA3;1;AT4G21820;AT1G07270;BNS;AT2G20635;MCM3;AT1G61000;CYC1BAT;ETG1;CENP-C;MCM5;AT4G15890;TOP3A;RPA70B;CDC20.1;CDKB1;1;CYCB2;2;CYCB1;5;AT1G67180;ATM…
127	GO:0022402	BP	cell cycle process	127/ 3545	479/ 29113	0.265136	2.77971661681E-6	0.000362758158383	AT1G15570;AT2G25880;AT3G57060;AT5G21150;AT1G20930;AT4G14970;AT1G76310;AT2G30820;AT5G23700;AT3G23890;AT1G80370;AT5G37630;AT4G05190;AT3G17360;AT5G05510;AT1G01370;AT1G69690;AT1G78770;AT1G44900;AT1G18370;AT4G32830;AT5G49160;AT5G62410;AT5G66030;AT2G33560;AT1G17480;AT2G33400;AT4G37490;AT5G56580;AT5G52950;AT1G20610;AT3G51800;AT1G04730;AT4G31400;AT1G44110;AT3G47460;AT5G38110;AT5G43080;AT4G21820;AT1G76540…	CYCA2;3;AUR2;AT3G57060;AGO9;CDKB2;2;AT4G14970;CYCB2;4;AT2G30820;AT5G23700;TOPII;CYCA2;4;EMB2656;ATK5;POK1;AT5G05510;HTR12;TCP15;APC6;MCM2;HIK;AUR1;MET1;SMC2;ATGRIP;BUBR1;IQD7;AT2G33400;CYCB1;1;MKK6;AT5G52950;CYCB2;3;ATG2;CTF18;CTF7;CYCA1;1;ATSMC2;ASF1B;CYCA3;1;AT4G21820;CDKB2;1;AT5G15510;RAD9;AT1G07270;AT1G71760;AT2G20635;MCM3;AT1G61000;CYC1BAT;ETG1;AT2G33793;CENP-C;AT4G15890;AT3G44050;AT3G54750;…
138	GO:0009451	BP	RNA modification	138/ 3545	465/ 29113	0.296774	2.78921065279E-6	0.000362758158383	AT5G39350;AT1G11430;AT3G25970;AT4G27340;AT4G18840;AT2G03880;AT3G53360;AT4G18750;AT4G25630;AT3G56550;AT5G06540;AT3G25060;AT4G02750;AT2G20540;AT5G50250;AT1G20230;AT4G14170;AT1G09190;AT3G03580;AT5G59200;AT1G72530;AT3G11460;AT3G13180;AT4G20910;AT1G10910;AT1G56690;AT3G63510;AT5G14460;AT3G21470;AT3G27180;AT1G77010;AT3G21300;AT4G19191;AT2G01510;AT1G31920;AT3G28660;AT4G38010;AT5G13830;AT5G13230;AT5G03800…	AT5G39350;MORF9;AT3G25970;AT4G27340;AT4G18840;REME1;AT3G53360;DOT4;FIB2;AT3G56550;AT5G06540;AT3G25060;AT4G02750;MEF21;CP31B;AT1G20230;AT4G14170;AT1G09190;AT3G03580;OTP80;AT1G72530;AT3G11460;AT3G13180;HEN1;EMB3103;AT1G56690;AT3G63510;AT5G14460;AT3G21470;AT3G27180;AT1G77010;AT3G21300;AT4G19191;AT2G01510;AT1G31920;AT3G28660;AT4G38010;AT5G13830;AT5G13230;EMB175;AT5G66520;AT4G39530;AT1G09220;NAP57;AT4…
13	GO:0009083	BP	branched-chain amino acid catabolic process	13/ 3545	26/ 29113	0.5	2.80700822295E-6	0.000362758158383	AT5G09300;AT4G31810;AT3G13450;AT2G14170;AT2G30660;AT1G06550;AT1G03090;AT1G21400;AT1G55510;AT2G43400;AT4G20930;AT3G45300;AT4G34030	AT5G09300;AT4G31810;DIN4;ALDH6B2;AT2G30660;AT1G06550;MCCA;AT1G21400;BCDH BETA1;ETFQO;AT4G20930;IVD;MCCB
13	GO:1901259	BP	chloroplast rRNA processing	13/ 3545	26/ 29113	0.5	2.80700822295E-6	0.000362758158383	AT1G06190;AT4G09730;AT5G46580;AT3G53460;AT1G12800;AT3G28460;AT5G50250;AT2G31890;AT3G52150;AT3G57180;AT2G08480;AT2G37220;AT3G52380	RHON1;RH39;AT5G46580;CP29;AT1G12800;AT3G28460;CP31B;RAP;PSRP2;;AT2G08480;AT2G37220;CP33
25	GO:0000959	BP	mitochondrial RNA metabolic process	25/ 3545	78/ 29113	0.320513	3.21046935037E-6	0.000362758158383	AT5G61400;AT2G20540;AT1G34160;AT3G23830;AT5G08490;AT5G64710;AT2G08480;AT2G13600;AT4G20020;AT3G02330;AT1G06140;AT5G14580;AT3G27550;AT3G15000;AT5G54180;AT1G72530;AT4G13850;AT4G11690;AT1G29880;AT2G24120;AT3G13880;AT3G03710;AT1G15480;AT5G61030;AT2G31890	AT5G61400;MEF21;AT1G34160;GRP4;SLG1;AT5G64710;AT2G08480;SLO2;MORF1;AT3G02330;MEF3;AT5G14580;AT3G27550;RIP1;PTAC15;AT1G72530;GR-RBP2;AT4G11690;AT1G29880;SCA3;AT3G13880;RIF10;AT1G15480;GR-RBP3;RAP
The top 50 enriched GO CC terms.
Number	GO ID	Term Type	Description	Ratio_in_study	Ratio_in_pop	Rich factor	Pvalue	Padjust	Gene_ids	Gene_names
32	GO:0042644	CC	chloroplast nucleoid	32/ 3545	61/ 29113	0.52459	3.07671620168E-7	0.000326779731779	AT5G48470;AT1G17160;AT3G06730;AT2G48120;AT1G74850;AT2G31890;AT5G04590;AT3G10690;AT2G08480;AT5G23310;AT4G28590;AT5G51100;AT5G54180;AT2G02740;AT3G04260;AT1G14410;AT1G63680;AT1G10522;AT4G20130;AT2G27402;AT2G32180;AT4G20010;AT4G20360;AT3G54090;AT3G12930;AT2G34640;AT2G26840;AT5G24314;AT1G69200;ATCG00170;AT3G48500;AT3G09210	AT5G48470;AT1G17160;TRX z;PAC;PTAC2;RAP;SIR;GYRA;AT2G08480;FSD3;MRL7;FSD2;PTAC15;WHY3;PTAC3;WHY1;MURE;PRIN2;PTAC14;AT2G27402;PTAC18;PTAC9;RABE1b;FLN1;AT3G12930;PTAC12;AT2G26840;PTAC7;FLN2;rpoC2;PDE312;PTAC13
33	GO:0042646	CC	plastid nucleoid	33/ 3545	66/ 29113	0.5	3.76279846541E-7	0.000326779731779	AT5G48470;AT1G17160;AT3G06730;AT2G48120;AT1G74850;AT2G31890;AT5G04590;AT3G10690;AT2G08480;AT5G23310;AT4G28590;AT5G51100;AT5G54180;AT2G02740;AT3G04260;AT1G14410;AT1G63680;AT1G10522;AT4G20130;AT2G27402;AT2G32180;AT4G20010;AT4G20360;AT3G54090;AT3G12930;AT2G34640;AT2G26840;AT5G24314;AT1G69200;ATCG00170;AT3G48500;AT3G09210;AT3G16000	AT5G48470;AT1G17160;TRX z;PAC;PTAC2;RAP;SIR;GYRA;AT2G08480;FSD3;MRL7;FSD2;PTAC15;WHY3;PTAC3;WHY1;MURE;PRIN2;PTAC14;AT2G27402;PTAC18;PTAC9;RABE1b;FLN1;AT3G12930;PTAC12;AT2G26840;PTAC7;FLN2;rpoC2;PDE312;PTAC13;MFP1
31	GO:0044815	CC	DNA packaging complex	31/ 3545	92/ 29113	0.336957	8.00600944885E-7	0.000326779731779	AT4G15890;AT3G20670;AT3G47460;AT2G18050;AT3G45930;AT1G52740;AT2G37470;AT5G59690;AT5G66750;AT5G10390;AT1G51060;AT1G07790;AT3G27360;AT2G28740;AT5G65360;AT5G37630;AT5G59870;AT1G03290;AT3G16730;AT3G54560;AT1G01370;AT5G22880;AT5G10400;AT2G38810;AT3G46320;AT3G53650;AT5G59970;AT5G62410;AT1G09200;AT3G59550;AT2G32590	AT4G15890;HTA13;ATSMC2;HIS1-3;AT3G45930;HTA9;AT2G37470;AT5G59690;CHR1;AT5G10390;HTA10;HTB1;AT3G27360;HIS4;AT5G65360;EMB2656;HTA6;AT1G03290;HEB2;HTA11;HTR12;HTB2;AT5G10400;HTA8;AT3G46320;AT3G53650;AT5G59970;SMC2;AT1G09200;SYN3;EMB2795
35	GO:0009295	CC	nucleoid	35/ 3545	73/ 29113	0.479452	8.04294423226E-7	0.000326779731779	AT5G48470;AT1G17160;AT3G06730;AT2G32180;AT2G48120;AT1G74850;AT2G31890;AT5G04590;AT3G10690;AT2G08480;AT5G23310;AT4G28590;AT5G51100;AT5G54180;AT2G02740;AT3G04260;AT1G14410;AT1G63680;AT5G44785;AT1G10522;AT4G20130;AT2G27402;AT3G18580;AT4G20010;AT4G20360;AT3G54090;AT3G12930;AT2G34640;AT2G26840;AT5G24314;AT1G69200;ATCG00170;AT3G48500;AT3G09210;AT3G16000	AT5G48470;AT1G17160;TRX z;PTAC18;PAC;PTAC2;RAP;SIR;GYRA;AT2G08480;FSD3;MRL7;FSD2;PTAC15;WHY3;PTAC3;WHY1;MURE;OSB3;PRIN2;PTAC14;AT2G27402;AT3G18580;PTAC9;RABE1b;FLN1;AT3G12930;PTAC12;AT2G26840;PTAC7;FLN2;rpoC2;PDE312;PTAC13;MFP1
58	GO:0015934	CC	large ribosomal subunit	58/ 3545	209/ 29113	0.277512	1.06243055066E-6	0.000326779731779	AT5G27330;AT5G56710;AT4G21140;AT1G17560;AT5G22440;AT3G44890;AT4G00810;ATCG00830;AT3G16080;AT1G70600;AT3G16780;AT1G32990;AT3G44590;AT1G09590;AT2G40008;AT1G14320;AT2G36620;AT5G02095;AT3G55280;AT3G06680;AT1G18540;AT2G47610;ATCG01310;AT4G13170;AT3G06320;AT1G29965;AT1G26880;AT2G39460;AT1G07070;AT3G49010;AT4G10450;AT4G23620;AT3G09200;AT3G55750;AT3G05560;AT3G60245;AT3G06700;AT4G28360;AT3G05590;AT5G45775…	AT5G27330;AT5G56710;AT4G21140;HLL;AT5G22440;RPL9;AT4G00810;rpl2;AT3G16080;AT1G70600;AT3G16780;PRPL11;AT3G44590;AT1G09590;AT2G40008;SAC52;RPL24A;AT5G02095;RPL23AB;AT3G06680;AT1G18540;AT2G47610;rpl2;AT4G13170;AT3G06320;AT1G29965;AT1G26880;RPL23AA;AT1G07070;BBC1;AT4G10450;AT4G23620;AT3G09200;AT3G55750;AT3G05560;AT3G60245;AT3G06700;AT4G28360;RPL18;AT5G45775;AT3G22230;AT1G27400;AT2G37600;AT3G59650;AT2…
50	GO:0022625	CC	cytosolic large ribosomal subunit	50/ 3545	160/ 29113	0.3125	1.1571133278E-6	0.000326779731779	ATCG00830;AT4G10450;AT3G55750;AT5G27330;AT4G00810;AT5G56710;AT3G16080;AT1G70600;AT3G16780;AT1G32990;AT3G44590;AT1G09590;AT1G14320;AT2G36620;AT3G55280;AT3G06680;AT1G18540;AT2G47610;AT2G40008;AT4G13170;AT1G29965;AT1G26880;ATCG01310;AT1G07070;AT3G49010;AT4G23620;AT3G09200;AT5G22440;AT3G05560;AT3G60245;AT3G06700;AT2G39460;AT3G05590;AT5G45775;AT3G22230;AT1G27400;AT2G37600;AT2G27710;AT2G07725;AT1G41880…	rpl2;AT4G10450;AT3G55750;AT5G27330;AT4G00810;AT5G56710;AT3G16080;AT1G70600;AT3G16780;PRPL11;AT3G44590;AT1G09590;SAC52;RPL24A;RPL23AB;AT3G06680;AT1G18540;AT2G47610;AT2G40008;AT4G13170;AT1G29965;AT1G26880;rpl2;AT1G07070;BBC1;AT4G23620;AT3G09200;AT5G22440;AT3G05560;AT3G60245;AT3G06700;RPL23AA;RPL18;AT5G45775;AT3G22230;AT1G27400;AT2G37600;AT2G27710;rpl5;AT1G41880;AT2G01250;AT5G02870;RPL5B;AT3G07110;R…
33	GO:0009521	CC	photosystem	33/ 3545	112/ 29113	0.294643	1.28632687127E-6	0.000326779731779	AT1G29930;AT2G01918;AT4G05180;AT4G14690;AT1G29910;AT1G14150;AT3G61470;AT2G30790;AT2G05100;AT2G34420;AT4G28660;ATCG00020;AT3G54890;AT2G40100;AT1G55673;AT4G34190;AT5G11450;AT1G55480;AT3G27690;AT3G01440;AT3G47470;AT3G08940;AT2G34430;AT4G17600;AT2G20260;AT3G55330;ATCG00680;AT3G22840;AT1G44575;AT1G19150;AT1G61520;AT1G45474;AT5G54270	CAB1;PQL3;PSBQ-2;ELIP2;CAB3;PnsL2;LHCA2;PSBP-2;LHCB2.1;LHB1B2;PSB28;psbA;LHCA1;LHCB4.3;AT1G55673;SEP1;PPD5;ZKT;LHCB2.3;PnsL3;LHCA4;LHCB4.2;LHB1B1;LIL3:1;PSAE-2;PPL1;psbB;ELIP1;NPQ4;Lhca6;LHCA3;Lhca5;LHCB3
31	GO:0009523	CC	photosystem II	31/ 3545	89/ 29113	0.348315	1.28659277908E-6	0.000326779731779	AT1G29930;AT2G01918;AT4G05180;AT4G14690;AT1G29910;AT1G14150;AT3G61470;AT2G30790;AT2G05100;AT2G34420;AT3G08940;ATCG00020;AT3G27690;AT2G40100;AT4G34190;AT5G11450;AT1G45474;AT3G54890;AT3G01440;AT3G47470;AT4G28660;AT2G34430;AT4G17600;AT3G55330;AT1G19150;AT3G22840;AT1G44575;ATCG00680;AT1G61520;AT1G55480;AT5G54270	CAB1;PQL3;PSBQ-2;ELIP2;CAB3;PnsL2;LHCA2;PSBP-2;LHCB2.1;LHB1B2;LHCB4.2;psbA;LHCB2.3;LHCB4.3;SEP1;PPD5;Lhca5;LHCA1;PnsL3;LHCA4;PSB28;LHB1B1;LIL3:1;PPL1;Lhca6;ELIP1;NPQ4;psbB;LHCA3;ZKT;LHCB3
15	GO:0005871	CC	kinesin complex	15/ 3545	32/ 29113	0.46875	1.36985658534E-6	0.000326779731779	AT3G44050;AT3G19050;AT4G05190;AT3G17360;AT4G26660;AT5G27550;AT5G55520;AT5G54670;AT4G21270;AT3G20150;AT4G14330;AT3G23670;AT5G23910;AT3G63480;AT4G14150	AT3G44050;POK2;ATK5;POK1;AT4G26660;AT5G27550;AT5G55520;ATK3;ATK1;AT3G20150;AT4G14330;KINESIN-12B;AT5G23910;AT3G63480;PAKRP1
80	GO:0009534	CC	chloroplast thylakoid	80/ 3545	262/ 29113	0.305344	1.41002233683E-6	0.000326779731779	AT2G17630;AT1G29930;AT1G79850;AT3G53460;AT4G02530;AT1G50450;AT1G29910;AT4G14210;ATCG00480;AT5G64290;AT3G52750;AT3G51820;AT1G14150;AT5G18660;AT3G61470;AT4G05180;AT2G21330;AT5G12860;AT1G03630;AT2G30790;AT2G37220;AT2G34420;AT5G23310;AT5G39830;AT2G34460;AT3G08940;AT3G18110;AT3G61870;AT1G24090;AT1G09927;AT3G47070;AT5G51100;ATCG00020;AT1G74730;AT2G34430;AT2G40100;AT5G64580;AT4G13500;AT1G55673;AT4G23940…	AT2G17630;CAB1;RPS17;CP29;AT4G02530;AT1G50450;CAB3;PDS3;atpB;DIT2.1;FTSZ2-2;G4;PnsL2;PCB2;LHCA2;PSBQ-2;FBA1;DiT1;POR C;PSBP-2;AT2G37220;LHB1B2;FSD3;DEG8;AT2G34460;LHCB4.2;EMB1270;AT3G61870;AT1G24090;AT1G09927;AT3G47070;FSD2;psbA;AT1G74730;LHB1B1;LHCB4.3;EMB3144;AT4G13500;AT1G55673;FtsHi1;AT1G44000;CSP41A;ZKT;PnsB1;LHCA1;AT1G11860;AT1G74070;ENH1;VTE1;EDA3;CaS;AT1G64150;PnsB2;PTAC14;GLDP1;PnsL3;LHC…
59	GO:0031974	CC	membrane-enclosed lumen	59/ 3545	236/ 29113	0.25	1.78976912693E-6	0.000326779731779	AT5G03160;AT4G34030;AT3G05790;AT4G11010;AT5G28540;AT1G79440;AT2G31890;AT1G14980;AT2G44650;AT1G55510;AT2G08480;AT1G04980;AT4G28395;AT3G08970;AT5G09300;AT1G77510;AT1G53030;AT5G26860;AT3G13450;AT1G80720;AT4G32060;AT5G20720;AT1G61570;AT1G56340;AT1G03090;AT2G33740;AT1G09210;AT1G15870;AT4G29060;AT3G44050;AT3G19170;AT3G15020;AT5G52800;AT1G52410;AT5G02050;AT4G26780;AT3G62600;AT1G36390;AT1G23800;AT1G12240…	P58IPK;MCCB;LON4;NDPK3;BIP1;ALDH5F1;RAP;CPN10;CHL-CPN10;BCDH BETA1;AT2G08480;PDIL2-2;A7;ATERDJ3A;AT5G09300;PDIL1-2;AT1G53030;LON1;DIN4;AT1G80720;AT4G32060;CPN20;TIM13;CRT1a;MCCA;CUTA;CRT1b;AT1G15870;emb2726;AT3G44050;PREP1;mMDH2;AT5G52800;TSA1;AT5G02050;AR192;ATERDJ3B;AT1G36390;ALDH2B7;ATBETAFRUCT4;BIO1;AT2G42330;GLU1;BIP2;AT2G39795;AT1G23100;CSY3;BCE2;NDA1;AT3G52630;mMDH1;AT1G54220;AT4G27340;IVD…
65	GO:0022626	CC	cytosolic ribosome	65/ 3545	236/ 29113	0.275424	1.78976912693E-6	0.000326779731779	AT3G10610;AT5G56710;AT1G48630;AT4G10450;AT5G22440;AT4G30800;AT5G39740;AT3G02230;AT2G21330;AT4G11830;AT2G45710;AT1G70600;AT5G07090;AT1G32990;AT3G44590;AT3G62030;AT1G09590;AT2G40008;AT1G14320;AT5G02095;AT3G55280;AT5G38420;AT1G18540;AT1G77940;AT2G47610;AT1G55490;AT1G20620;AT3G53870;AT4G20850;AT2G28000;AT2G27710;AT3G49010;AT3G53890;AT3G09200;AT3G52580;AT3G55750;AT3G05560;AT5G59850;AT2G39460;AT1G03090…	AT3G10610;AT5G56710;RACK1B_AT;AT4G10450;AT5G22440;AT4G30800;RPL5B;RGP1;FBA1;PLDGAMMA2;AT2G45710;AT1G70600;AT5G07090;PRPL11;AT3G44590;ROC4;AT1G09590;AT2G40008;SAC52;AT5G02095;RPL23AB;RBCS2B;AT1G18540;AT1G77940;AT2G47610;CPN60B;CAT3;AT3G53870;TPP2;CPN60A;AT2G27710;BBC1;AT3G53890;AT3G09200;AT3G52580;AT3G55750;AT3G05560;AT5G59850;RPL23AA;MCCA;AT1G41880;AT5G45775;AT4G00810;AT3G22230;AT3G04840;AT2G3206…
59	GO:0070013	CC	intracellular organelle lumen	59/ 3545	236/ 29113	0.25	1.78976912693E-6	0.000326779731779	AT5G03160;AT4G34030;AT3G05790;AT4G11010;AT5G28540;AT1G79440;AT2G31890;AT1G14980;AT2G44650;AT1G55510;AT2G08480;AT1G04980;AT4G28395;AT3G08970;AT5G09300;AT1G77510;AT1G53030;AT5G26860;AT3G13450;AT1G80720;AT4G32060;AT5G20720;AT1G61570;AT1G56340;AT1G03090;AT2G33740;AT1G09210;AT1G15870;AT4G29060;AT3G44050;AT3G19170;AT3G15020;AT5G52800;AT1G52410;AT5G02050;AT4G26780;AT3G62600;AT1G36390;AT1G23800;AT1G12240…	P58IPK;MCCB;LON4;NDPK3;BIP1;ALDH5F1;RAP;CPN10;CHL-CPN10;BCDH BETA1;AT2G08480;PDIL2-2;A7;ATERDJ3A;AT5G09300;PDIL1-2;AT1G53030;LON1;DIN4;AT1G80720;AT4G32060;CPN20;TIM13;CRT1a;MCCA;CUTA;CRT1b;AT1G15870;emb2726;AT3G44050;PREP1;mMDH2;AT5G52800;TSA1;AT5G02050;AR192;ATERDJ3B;AT1G36390;ALDH2B7;ATBETAFRUCT4;BIO1;AT2G42330;GLU1;BIP2;AT2G39795;AT1G23100;CSY3;BCE2;NDA1;AT3G52630;mMDH1;AT1G54220;AT4G27340;IVD…
63	GO:0005694	CC	chromosome	63/ 3545	201/ 29113	0.313433	1.98630162894E-6	0.000339194108169	AT2G46980;AT4G15890;AT4G23800;AT5G48600;AT1G10930;AT4G30860;AT1G12790;AT3G57060;AT5G04130;AT3G20670;AT4G11080;AT3G47460;AT1G52740;AT5G20850;AT3G10690;AT4G14970;AT3G45930;AT2G37470;AT1G69210;AT1G13330;AT2G38810;AT5G10390;AT1G51060;AT1G07790;AT3G05740;AT2G20635;AT3G27360;AT1G61000;AT2G28740;AT1G69400;AT5G22880;AT1G15660;AT5G65360;AT5G37630;AT5G59870;AT1G03290;AT3G16730;AT3G54560;AT2G18050;AT5G63920…	ASY3;AT4G15890;3xHMG-box2;SMC3;RECQ4A;SDG4;AT1G12790;AT3G57060;GYRB2;HTA13;3xHMG-box1;ATSMC2;HTA9;RAD51;GYRA;AT4G14970;AT3G45930;AT2G37470;AT1G69210;AHP2;HTA8;AT5G10390;HTA10;HTB1;RECQI1;AT2G20635;AT3G27360;AT1G61000;HIS4;AT1G69400;HTB2;CENP-C;AT5G65360;EMB2656;HTA6;AT1G03290;HEB2;HTA11;HIS1-3;TOP3A;DMC1;HTR12;AT5G59690;emb2411;MAD2;AT3G46320;AT3G53650;EMB2795;AT1G27880;GYRB1;Haspin;AT5G59970;SMC…
92	GO:0044391	CC	ribosomal subunit	92/ 3545	363/ 29113	0.253444	2.1814503636E-6	0.000347211646699	AT1G17560;AT4G29390;AT3G44890;AT4G00810;AT1G58684;ATCG00830;AT1G77750;AT5G07090;AT3G18130;AT1G09590;AT2G04390;AT2G47610;AT3G53870;AT1G07070;AT1G59359;AT3G53890;AT3G17170;AT3G55750;AT3G05560;AT1G41880;AT5G45775;AT2G37600;AT1G64880;AT5G16130;AT5G02870;AT1G77940;AT5G61170;AT3G10610;AT4G21140;AT5G27330;AT4G30800;AT3G16080;AT2G45710;AT2G36620;AT3G55280;AT2G40008;AT3G60245;AT2G19750;AT4G34555;AT4G28360…	HLL;AT4G29390;RPL9;AT4G00810;AT1G58684;rpl2;AT1G77750;AT5G07090;RACK1C_AT;AT1G09590;AT2G04390;AT2G47610;AT3G53870;AT1G07070;AT1G58684;AT3G53890;RFC3;AT3G55750;AT3G05560;AT1G41880;AT5G45775;AT2G37600;AT1G64880;AT5G16130;AT5G02870;AT1G77940;AT5G61170;AT3G10610;AT4G21140;AT5G27330;AT4G30800;AT3G16080;AT2G45710;RPL24A;RPL23AB;AT2G40008;AT3G60245;AT2G19750;AT4G34555;AT4G28360;EMB1080;EMB3136;AT4G23620…
127	GO:0034357	CC	photosynthetic membrane	127/ 3545	493/ 29113	0.257606	2.80833380801E-6	0.000362758158383	AT1G29930;AT4G05180;AT4G14690;AT5G36120;AT2G17730;AT1G14150;AT4G39960;AT1G33810;AT5G02160;AT3G26740;AT2G34460;AT2G04145;AT3G53560;ATCG00020;AT2G40100;AT1G64770;AT4G37925;AT4G20360;AT1G06690;AT4G34190;AT3G07430;AT2G39730;AT5G28750;AT5G07020;AT5G42765;AT2G01590;AT1G64150;AT3G56010;AT3G25480;AT2G17972;AT3G62030;AT4G23890;AT4G28660;AT4G17600;AT2G36145;AT5G20140;AT2G20260;AT1G44575;AT5G13800;AT1G55480…	CAB1;PSBQ-2;ELIP2;CCB3;NIP2;PnsL2;AT4G39960;AT1G33810;AT5G02160;CCL;AT2G34460;AT2G04145;AT3G53560;psbA;LHCB4.3;PnsB2;NdhM;RABE1b;AT1G06690;SEP1;YLMG1-1;RCA;AT5G28750;AT5G07020;AT5G42765;CRR3;AT1G64150;AT3G56010;AT3G25480;AT2G17972;ROC4;NdhS;PSB28;LIL3:1;AT2G36145;HBP5;PSAE-2;NPQ4;PPH;ZKT;AT2G29180;LON4;CAB3;AT1G73110;PSRP3/1;PSRP2;POR C;AT2G37220;AT1G74730;AT2G07015;EMB3144;LHB1B2;AT2G21530;AT4G1…
10	GO:0010598	CC	NAD(P)H dehydrogenase complex (plastoquinone)	10/ 3545	16/ 29113	0.625	2.81775068426E-6	0.000362758158383	AT5G58260;AT1G15980;AT2G01590;AT5G21430;AT4G09350;AT1G70760;AT4G37925;AT1G64770;AT4G23890;AT3G16250	NdhN;PnsB1;CRR3;NdhU;NdhT;NdhL;NdhM;PnsB2;NdhS;PnsB3
7	GO:0000796	CC	condensin complex	7/ 3545	8/ 29113	0.875	2.82290310138E-6	0.000362758158383	AT4G15890;AT5G37630;AT1G03290;AT3G16730;AT5G62410;AT2G32590;AT3G47460	AT4G15890;EMB2656;AT1G03290;HEB2;SMC2;EMB2795;ATSMC2
125	GO:0009535	CC	chloroplast thylakoid membrane	125/ 3545	480/ 29113	0.260417	2.88299552137E-6	0.000362758158383	AT1G29930;AT4G05180;AT4G14690;AT5G36120;AT2G17730;AT1G14150;AT4G39960;AT1G33810;AT5G02160;AT3G26740;AT2G34460;AT2G04145;AT3G53560;ATCG00020;AT2G40100;AT1G64770;AT4G37925;AT4G20360;AT1G06690;AT4G34190;AT3G07430;AT2G39730;AT5G28750;AT5G07020;AT5G42765;AT2G01590;AT1G64150;AT3G56010;AT3G25480;AT2G17972;AT3G62030;AT4G23890;AT4G28660;AT4G17600;AT2G36145;AT5G20140;AT2G20260;AT1G44575;AT5G13800;AT1G55480…	CAB1;PSBQ-2;ELIP2;CCB3;NIP2;PnsL2;AT4G39960;AT1G33810;AT5G02160;CCL;AT2G34460;AT2G04145;AT3G53560;psbA;LHCB4.3;PnsB2;NdhM;RABE1b;AT1G06690;SEP1;YLMG1-1;RCA;AT5G28750;AT5G07020;AT5G42765;CRR3;AT1G64150;AT3G56010;AT3G25480;AT2G17972;ROC4;NdhS;PSB28;LIL3:1;AT2G36145;HBP5;PSAE-2;NPQ4;PPH;ZKT;AT2G29180;LON4;CAB3;AT1G73110;PSRP3/1;PSRP2;POR C;AT2G37220;AT1G74730;AT2G07015;EMB3144;LHB1B2;AT2G21530;AT4G1…
147	GO:0005840	CC	ribosome	147/ 3545	622/ 29113	0.236334	2.90883014113E-6	0.000362758158383	AT4G38090;AT1G17560;AT3G55750;AT3G44890;AT4G00810;AT1G58684;ATCG00830;AT4G36420;AT5G07090;AT3G18130;AT3G62250;AT3G62030;AT1G09590;AT2G04390;ATCG01210;AT5G27820;AT5G47190;AT1G55490;AT1G20620;AT3G53870;AT1G07070;AT1G59359;AT3G53890;AT3G17170;AT5G17870;AT4G29390;AT3G05560;AT2G36145;AT2G39460;AT1G03090;AT1G41880;AT5G45775;AT2G37600;AT1G64880;AT5G16130;AT5G02870;ATCG01180;AT1G09220;AT1G09340;AT1G07610…	AT4G38090;HLL;AT3G55750;RPL9;AT4G00810;AT1G58684;rpl2;AT4G36420;AT5G07090;RACK1C_AT;UBQ5;ROC4;AT1G09590;AT2G04390;;AT5G27820;AT5G47190;CPN60B;CAT3;AT3G53870;AT1G07070;AT1G58684;AT3G53890;RFC3;PSRP6;AT4G29390;AT3G05560;AT2G36145;RPL23AA;MCCA;AT1G41880;AT5G45775;AT2G37600;AT1G64880;AT5G16130;AT5G02870;;AT1G09220;CRB;MT1C;AT4G12600;AT1G77940;AT5G61170;AT3G10610;AT5G55125;AT4G21140;AT5G27330;AT4G3080…
173	GO:0009526	CC	plastid envelope	173/ 3545	610/ 29113	0.283607	3.17309180375E-6	0.000362758158383	AT4G14210;AT1G11430;AT3G11170;AT3G44890;AT1G32080;AT4G39960;AT1G80270;AT1G33810;AT2G28000;AT4G28390;AT4G23940;AT3G09580;AT3G26740;AT2G34460;AT1G23740;AT3G26570;AT3G53560;AT4G25050;AT5G50250;AT2G39290;AT5G47190;AT1G55490;AT1G20620;AT4G37925;AT4G20360;AT5G63310;AT3G07430;AT5G28750;AT3G10840;AT1G15140;AT4G33010;AT2G44640;AT1G48460;AT3G62030;AT4G34240;AT1G06690;AT3G02450;AT2G42540;AT2G20260;AT1G78180…	PDS3;MORF9;FAD7;RPL9;LrgB;AT4G39960;PPR596;AT1G33810;CPN60A;AAC3;FtsHi1;AT3G09580;CCL;AT2G34460;AOR;PHT2;1;AT3G53560;ACP4;CP31B;PGP1;AT5G47190;CPN60B;CAT3;NdhM;RABE1b;NDPK2;YLMG1-1;AT5G28750;AT3G10840;AT1G15140;GLDP1;AT2G44640;AT1G48460;ROC4;ALDH3I1;AT1G06690;AT3G02450;COR15A;PSAE-2;AT1G78180;EMB3105;FER3;CRB;AT5G02755;AT2G34590;SECA2;AT5G17630;ACT8;SULA;DIT2.1;ZKT;AT5G19750;AT5G58330;PCB2;MS2;HS…
96	GO:0030312	CC	external encapsulating structure	96/ 3545	486/ 29113	0.197531	3.26508159826E-6	0.000362758158383	AT1G75750;AT5G20630;AT1G58684;AT3G45970;AT1G75940;AT1G26380;AT1G51060;AT2G34060;AT5G44390;AT2G02120;AT1G59359;AT5G61790;AT3G17070;AT1G56110;AT5G02870;AT1G20220;AT4G12470;AT4G02930;AT5G05340;AT3G09790;AT2G34790;AT4G30800;AT3G02230;AT1G12000;AT2G39730;AT3G13400;AT5G65870;AT3G16240;AT3G51740;AT1G43790;AT3G48930;AT3G15400;AT4G30270;AT1G58370;AT1G68560;AT1G74000;AT1G30730;AT5G61130;AT5G56710;AT4G37910…	GASA1;GER3;AT1G58684;EXLA1;ATA27;AT1G26380;HTA10;AT2G34060;AT5G44390;PDF2.1;AT1G58684;CNX1;AT3G17070;NOP56;AT5G02870;AT1G20220;AZI1;AT4G02930;PRX52;UBQ8;MEE23;AT4G30800;RGP1;AT1G12000;RCA;sks13;PSK5;DELTA-TIP;IMK2;TED6;EMB1080;ATA20;XTH24;RXF12;XYL1;SS3;AT1G30730;PDCB1;AT5G56710;mtHsc70-1;XTH31;BGAL1;BIP1;DELTA-VPE;GRF6;AGP31;Hsp70-2;SCPL45;PDIL2-2;AT1G75900;AT1G26410;MAC3B;EARLI1;RPL23AA;XTH15;s…
36	GO:0005759	CC	mitochondrial matrix	36/ 3545	127/ 29113	0.283465	3.40224567995E-6	0.000362758158383	AT3G05790;AT1G55510;AT4G29060;AT2G31890;AT2G44650;AT1G79440;AT2G08480;AT1G15870;AT5G09300;AT5G26860;AT3G13450;AT1G80720;AT5G20720;AT1G03090;AT3G15020;AT2G39795;AT3G19170;AT5G52800;AT5G02050;AT4G26780;AT1G23800;AT5G57590;AT5G04140;AT1G14980;AT1G23100;AT2G42790;AT3G06850;AT1G07180;AT1G53240;AT1G54220;AT4G27340;AT3G45300;AT1G36390;AT4G37930;AT5G60730;AT4G34030	LON4;BCDH BETA1;emb2726;RAP;CHL-CPN10;ALDH5F1;AT2G08480;AT1G15870;AT5G09300;LON1;DIN4;AT1G80720;CPN20;MCCA;mMDH2;AT2G39795;PREP1;AT5G52800;AT5G02050;AR192;ALDH2B7;BIO1;GLU1;CPN10;AT1G23100;CSY3;BCE2;NDA1;mMDH1;AT1G54220;AT4G27340;IVD;AT1G36390;SHM1;AT5G60730;MCCB
227	GO:0009570	CC	chloroplast stroma	227/ 3545	740/ 29113	0.306757	3.61935683846E-6	0.000362758158383	AT2G17630;AT4G20960;AT5G18570;AT4G05180;AT3G45140;AT1G17160;AT2G41680;AT1G11430;AT3G44890;AT4G33470;AT5G14660;AT2G28210;AT4G16390;AT2G20020;AT1G80920;AT1G70580;AT5G46580;AT3G62030;AT3G18680;AT1G23740;AT5G62790;AT2G41950;AT4G25050;AT5G50250;AT4G21210;AT5G49030;AT5G47190;AT1G55490;AT1G20620;AT3G14390;AT4G09040;AT5G63310;AT2G39730;AT4G03205;AT2G30695;AT2G21530;AT1G74030;AT5G48300;AT4G33680;AT3G49680…	AT2G17630;PyrD;EMB269;PSBQ-2;LOX2;AT1G17160;NTRC;MORF9;RPL9;HDA14;PDF1B;ACA2;SVR7;CAF1;J8;AOAT2;AT5G46580;ROC4;AT3G18680;AOR;DXR;AT2G41950;ACP4;CP31B;RP1;OVA2;AT5G47190;CPN60B;CAT3;AT3G14390;AT4G09040;NDPK2;RCA;hemf2;AT2G30695;AT2G21530;ENO1;ADG1;AGD2;BCAT3;AT1G56050;IMPL1;AT4G29890;AT3G23940;ACT8;PSB28;AT2G36145;AT1G15140;COR15A;EMB3105;FER3;AT5G63060;CRB;CRR7;IMD1;PPH;ZKT;cpHsc70-1;AT5G28500;EM…
23	GO:0000786	CC	nucleosome	23/ 3545	69/ 29113	0.333333	3.71604857505E-6	0.000362758158383	AT3G20670;AT5G10400;AT3G45930;AT2G37470;AT5G59690;AT5G66750;AT5G10390;AT1G51060;AT1G07790;AT2G28740;AT5G65360;AT1G52740;AT5G59870;AT3G54560;AT1G01370;AT2G38810;AT3G27360;AT2G18050;AT3G53650;AT3G46320;AT5G59970;AT1G09200;AT5G22880	HTA13;AT5G10400;AT3G45930;AT2G37470;AT5G59690;CHR1;AT5G10390;HTA10;HTB1;HIS4;AT5G65360;HTA9;HTA6;HTA11;HTR12;HTA8;AT3G27360;HIS1-3;AT3G53650;AT3G46320;AT5G59970;AT1G09200;HTB2
160	GO:0009579	CC	thylakoid	160/ 3545	507/ 29113	0.315582	3.75050910622E-6	0.000362758158383	AT2G17630;AT1G29930;AT4G05180;AT4G14690;AT5G36120;AT4G14210;AT3G51820;AT1G14150;AT4G23940;AT3G26740;AT2G34460;AT1G23740;AT4G35770;ATCG00020;AT1G32220;AT2G40100;AT1G64770;AT4G37925;AT4G20360;AT5G63310;AT4G34190;AT3G07430;AT2G39730;AT5G28750;AT5G07020;AT1G64150;AT1G15140;AT4G33010;AT3G01440;AT3G62030;AT4G23890;AT4G28660;AT4G17600;AT5G42765;AT5G20140;AT2G20260;AT5G59970;AT3G03630;AT1G44575;AT2G26900…	AT2G17630;CAB1;PSBQ-2;ELIP2;CCB3;PDS3;G4;PnsL2;FtsHi1;CCL;AT2G34460;AOR;SEN1;psbA;AT1G32220;LHCB4.3;PnsB2;NdhM;RABE1b;NDPK2;SEP1;YLMG1-1;RCA;AT5G28750;AT5G07020;AT1G64150;AT1G15140;GLDP1;PnsL3;ROC4;NdhS;PSB28;LIL3:1;AT5G42765;HBP5;PSAE-2;AT5G59970;CS26;NPQ4;BASS2;cpHsc70-1;AT4G00030;CP29;LON4;CAB3;DIT2.1;AT5G58330;PCB2;PSRP3/1;PSRP2;POR C;AT2G37220;TCTP;DEG8;FKBP13;AT1G74730;LHCB2.1;EMB3144;LHB1B…
160	GO:0005622	CC	intracellular anatomical structure	160/ 3545	507/ 29113	0.315582	3.75050910622E-6	0.000362758158383	AT2G17630;AT1G29930;AT4G05180;AT4G14690;AT5G36120;AT4G14210;AT3G51820;AT1G14150;AT4G23940;AT3G26740;AT2G34460;AT1G23740;AT4G35770;ATCG00020;AT1G32220;AT2G40100;AT1G64770;AT4G37925;AT4G20360;AT5G63310;AT4G34190;AT3G07430;AT2G39730;AT5G28750;AT5G07020;AT1G64150;AT1G15140;AT4G33010;AT3G01440;AT3G62030;AT4G23890;AT4G28660;AT4G17600;AT5G42765;AT5G20140;AT2G20260;AT5G59970;AT3G03630;AT1G44575;AT2G26900…	AT2G17630;CAB1;PSBQ-2;ELIP2;CCB3;PDS3;G4;PnsL2;FtsHi1;CCL;AT2G34460;AOR;SEN1;psbA;AT1G32220;LHCB4.3;PnsB2;NdhM;RABE1b;NDPK2;SEP1;YLMG1-1;RCA;AT5G28750;AT5G07020;AT1G64150;AT1G15140;GLDP1;PnsL3;ROC4;NdhS;PSB28;LIL3:1;AT5G42765;HBP5;PSAE-2;AT5G59970;CS26;NPQ4;BASS2;cpHsc70-1;AT4G00030;CP29;LON4;CAB3;DIT2.1;AT5G58330;PCB2;PSRP3/1;PSRP2;POR C;AT2G37220;TCTP;DEG8;FKBP13;AT1G74730;LHCB2.1;EMB3144;LHB1B…
227	GO:0009532	CC	plastid stroma	227/ 3545	745/ 29113	0.304698	3.83824527557E-6	0.000364135750866	AT2G17630;AT4G20960;AT5G18570;AT4G05180;AT3G45140;AT1G17160;AT2G41680;AT1G11430;AT3G44890;AT4G33470;AT5G14660;AT2G28210;AT4G16390;AT2G20020;AT1G80920;AT1G70580;AT5G46580;AT3G62030;AT3G18680;AT1G23740;AT5G62790;AT2G41950;AT4G25050;AT5G50250;AT4G21210;AT5G49030;AT5G47190;AT1G55490;AT1G20620;AT3G14390;AT4G09040;AT5G63310;AT2G39730;AT4G03205;AT2G30695;AT2G21530;AT1G74030;AT5G48300;AT4G33680;AT3G49680…	AT2G17630;PyrD;EMB269;PSBQ-2;LOX2;AT1G17160;NTRC;MORF9;RPL9;HDA14;PDF1B;ACA2;SVR7;CAF1;J8;AOAT2;AT5G46580;ROC4;AT3G18680;AOR;DXR;AT2G41950;ACP4;CP31B;RP1;OVA2;AT5G47190;CPN60B;CAT3;AT3G14390;AT4G09040;NDPK2;RCA;hemf2;AT2G30695;AT2G21530;ENO1;ADG1;AGD2;BCAT3;AT1G56050;IMPL1;AT4G29890;AT3G23940;ACT8;PSB28;AT2G36145;AT1G15140;COR15A;EMB3105;FER3;AT5G63060;CRB;CRR7;IMD1;PPH;ZKT;cpHsc70-1;AT5G28500;EM…
180	GO:0042170	CC	plastid membrane	180/ 3545	784/ 29113	0.229592	3.95839490282E-6	0.000368706492494	AT1G29930;AT4G05180;AT4G14690;AT5G36120;AT2G17730;AT3G26580;AT3G11170;AT3G51820;AT1G14150;AT4G39960;AT5G02755;AT1G33810;AT4G23940;AT3G26740;AT2G07633;AT2G04145;AT3G26570;AT3G53560;ATCG00020;AT2G40100;AT1G64770;AT1G04940;AT4G20360;AT1G06690;AT4G34190;AT3G07430;AT2G39730;AT5G28750;AT5G07020;AT2G36145;AT2G01590;AT1G64150;AT3G56010;AT3G25480;AT2G17972;AT3G62030;AT4G23890;AT4G28660;AT4G17600;AT5G42765…	CAB1;PSBQ-2;ELIP2;CCB3;NIP2;AT3G26580;FAD7;G4;PnsL2;AT4G39960;AT5G02755;AT1G33810;FtsHi1;CCL;AT2G07633;AT2G04145;PHT2;1;AT3G53560;psbA;LHCB4.3;PnsB2;Tic20-I;RABE1b;AT1G06690;SEP1;YLMG1-1;RCA;AT5G28750;AT5G07020;AT2G36145;CRR3;AT1G64150;AT3G56010;AT3G25480;AT2G17972;ROC4;NdhS;PSB28;LIL3:1;AT5G42765;AT3G02450;PSAE-2;NPQ4;MGDC;PPH;ZKT;AT5G17630;AT2G29180;AT3G56140;LON4;CAB3;AT1G06270;DIT2.1;AT1G7311…
173	GO:0009941	CC	chloroplast envelope	173/ 3545	606/ 29113	0.285479	4.00955104318E-6	0.000369113336396	AT4G14210;AT1G11430;AT3G11170;AT3G44890;AT1G32080;AT4G39960;AT1G80270;AT1G33810;AT2G28000;AT4G28390;AT4G23940;AT3G09580;AT3G26740;AT2G34460;AT1G23740;AT3G26570;AT3G53560;AT4G25050;AT5G50250;AT2G39290;AT5G47190;AT1G55490;AT1G20620;AT4G37925;AT4G20360;AT5G63310;AT3G07430;AT5G28750;AT3G10840;AT1G15140;AT4G33010;AT2G44640;AT1G48460;AT3G62030;AT4G34240;AT1G06690;AT3G02450;AT2G42540;AT2G20260;AT1G78180…	PDS3;MORF9;FAD7;RPL9;LrgB;AT4G39960;PPR596;AT1G33810;CPN60A;AAC3;FtsHi1;AT3G09580;CCL;AT2G34460;AOR;PHT2;1;AT3G53560;ACP4;CP31B;PGP1;AT5G47190;CPN60B;CAT3;NdhM;RABE1b;NDPK2;YLMG1-1;AT5G28750;AT3G10840;AT1G15140;GLDP1;AT2G44640;AT1G48460;ROC4;ALDH3I1;AT1G06690;AT3G02450;COR15A;PSAE-2;AT1G78180;EMB3105;FER3;CRB;AT5G02755;AT2G34590;SECA2;AT5G17630;ACT8;SULA;DIT2.1;ZKT;AT5G19750;AT5G58330;PCB2;MS2;HS…
187	GO:0031967	CC	organelle envelope	187/ 3545	732/ 29113	0.255464	4.19107835052E-6	0.000373406858952	AT4G14210;AT1G11430;AT3G11170;AT3G44890;AT1G32080;AT4G39960;AT1G80270;AT1G33810;AT2G28000;AT4G28390;AT4G23940;AT3G09580;AT3G26740;AT2G34460;AT1G23740;AT3G25770;AT3G26570;AT1G54385;AT3G53560;AT4G25050;AT5G50250;AT2G39290;AT5G47190;AT5G40480;AT1G55490;AT1G20620;AT4G37925;AT4G20360;AT5G63310;AT3G07430;AT1G22890;AT5G28750;AT3G10840;AT1G15140;AT4G33010;AT2G44640;AT1G48460;AT3G62030;AT4G34240;AT1G06690…	PDS3;MORF9;FAD7;RPL9;LrgB;AT4G39960;PPR596;AT1G33810;CPN60A;AAC3;FtsHi1;AT3G09580;CCL;AT2G34460;AOR;AOC2;PHT2;1;AT1G54385;AT3G53560;ACP4;CP31B;PGP1;AT5G47190;EMB3012;CPN60B;CAT3;NdhM;RABE1b;NDPK2;YLMG1-1;AT1G22890;AT5G28750;AT3G10840;AT1G15140;GLDP1;AT2G44640;AT1G48460;ROC4;ALDH3I1;AT1G06690;AT3G02450;COR15A;PSAE-2;AT1G78180;EMB3105;FER3;WPP1;CRB;AT5G02755;AT2G34590;IQD7;SECA2;AT5G17630;ACT8;iqd8…
17	GO:0010319	CC	stromule	17/ 3545	43/ 29113	0.395349	4.98864858802E-6	0.000424934692189	AT1G09340;AT4G37930;AT1G23740;AT1G63940;ATCG00480;AT2G39730;AT1G42970;AT4G04020;AT3G01500;AT3G63160;AT3G25770;AT5G04590;AT1G55490;AT3G63140;AT1G16880;AT2G37220;AT2G28000	CRB;SHM1;AOR;MDAR6;atpB;RCA;GAPB;FIB;CA1;F16M2_10;AOC2;SIR;CPN60B;CSP41A;ACR11;AT2G37220;CPN60A
19	GO:0009522	CC	photosystem I	19/ 3545	52/ 29113	0.365385	5.57810572457E-6	0.000443211688141	AT1G29930;AT1G45474;AT3G54890;AT4G14690;AT1G29910;AT3G27690;AT3G22840;AT1G61520;AT3G61470;AT2G34430;AT1G19150;AT2G40100;AT5G54270;AT3G47470;AT1G55673;AT3G08940;AT2G05100;AT2G34420;AT2G20260	CAB1;Lhca5;LHCA1;ELIP2;CAB3;LHCB2.3;ELIP1;LHCA3;LHCA2;LHB1B1;Lhca6;LHCB4.3;LHCB3;LHCA4;AT1G55673;LHCB4.2;LHCB2.1;LHB1B2;PSAE-2
8	GO:0000427	CC	plastid-encoded plastid RNA polymerase complex	8/ 3545	11/ 29113	0.727273	5.62341591434E-6	0.000443211688141	AT3G12930;AT2G34640;AT1G10522;AT5G24314;AT1G69200;AT1G09340;AT4G20130;AT3G48500	AT3G12930;PTAC12;PRIN2;PTAC7;FLN2;CRB;PTAC14;PDE312
392	GO:0043228	CC	non-membrane-bounded organelle	392/ 3545	2110/ 29113	0.185782	5.75919821585E-6	0.000443674773831	AT2G46192;AT1G17560;AT3G55750;AT3G44890;AT1G09590;AT5G50600;AT1G51060;AT3G53870;AT1G14410;AT5G59870;AT4G05190;AT5G07530;AT1G10522;AT5G56100;AT5G45775;AT2G37600;AT3G26050;AT4G24970;AT5G14500;AT5G62410;AT1G07610;AT4G12600;AT5G56580;AT4G23800;AT3G51800;AT4G21140;AT4G37870;AT4G30800;AT3G07110;AT3G52150;AT3G10690;AT5G43403;AT5G48010;AT2G33710;AT3G18130;ATMG00090;AT4G25630;AT2G47610;AT3G18580;AT4G20850…	AT2G46192;HLL;AT3G55750;RPL9;AT1G09590;HSD1;HTA10;AT3G53870;WHY1;HTA6;ATK5;GRP17;PRIN2;AT5G56100;AT5G45775;AT2G37600;AT3G26050;AT4G24970;AT5G14500;SMC2;MT1C;AT4G12600;MKK6;3xHMG-box2;ATG2;AT4G21140;PCK1;AT4G30800;AT3G07110;PSRP2;GYRA;AT5G43403;THAS1;AT2G33710;RACK1C_AT;rps3;FIB2;AT2G47610;AT3G18580;TPP2;AT3G44050;AT3G60245;PTAC14;AT3G53650;AT3G11120;AT3G48420;OLI2;OFP5;AT1G67180;AT2G20450;PPK1;TS…
30	GO:1902911	CC	protein kinase complex	30/ 3545	105/ 29113	0.285714	6.23951583738E-6	0.000477090143805	AT4G30825;AT1G15570;AT5G21170;AT1G44110;AT3G60250;AT1G20930;AT1G16330;AT1G76310;AT5G65420;AT5G43080;AT1G76540;AT2G38620;AT3G11520;AT3G18760;AT5G06150;AT1G80370;AT1G15330;AT5G67380;AT2G27970;AT4G35620;AT2G17620;AT3G54180;AT2G26760;AT5G41370;AT3G49590;AT4G27460;AT1G34460;AT1G20610;AT1G33770;AT4G37490	AT4G30825;CYCA2;3;AKINBETA1;CYCA1;1;CKB3;CDKB2;2;CYCB3;1;CYCB2;4;CYCD4;1;CYCA3;1;CDKB2;1;CDKB1;2;CYCB1;3;AT3G18760;CYC1BAT;CYCA2;4;AT1G15330;CKA1;CKS2;CYCB2;2;CYCB2;1;CDKB1;1;CYCB1;4;XPB1;ATG13;CBSX5;CYCB1;5;CYCB2;3;AT1G33770;CYCB1;1
365	GO:0005739	CC	mitochondrion	365/ 3545	2064/ 29113	0.176841	6.4404990318E-6	0.000484044690621	AT5G61400;AT1G17560;AT3G55750;AT3G44890;AT2G03880;AT1G28395;AT5G26860;AT5G49030;AT3G15020;AT1G72530;AT3G45300;AT2G39230;AT1G71850;AT1G72660;AT5G14460;AT5G57590;AT1G77010;AT1G75280;AT1G07180;AT2G21640;AT5G28340;AT4G02930;AT5G07440;AT3G56430;AT3G10690;AT4G08390;AT1G53030;AT4G32060;ATMG00090;AT1G74730;AT1G56340;AT5G03770;AT4G04870;AT1G53580;AT1G62750;AT1G70410;AT5G02810;AT5G24120;AT2G20450;AT1G49410…	AT5G61400;HLL;AT3G55750;RPL9;REME1;AT1G28395;LON1;OVA2;mMDH2;AT1G72530;IVD;LOJ;AT1G71850;AT1G72660;AT5G14460;BIO1;AT1G77010;AT1G75280;NDA1;AT2G21640;AT5G28340;AT4G02930;GDH2;AT3G56430;GYRA;SAPX;AT1G53030;AT4G32060;rps3;AT1G74730;CRT1a;KDTA;CLS;GLY3;SCO1;BCA4;PRR7;SIGE;AT2G20450;TOM6;TIM50;AT5G13230;SLG1;DIM1B;AT5G27395;MEF3;NFU3;AT3G19480;AT1G04900;AT1G19140;OPR1;LIP2;PYD4;AT1G43980;CRT1b;NOA1;PH…
642	GO:0009507	CC	chloroplast	642/ 3545	2507/ 29113	0.256083	6.47219623415E-6	0.000484044690621	AT1G06190;AT2G17630;AT5G36120;AT4G14210;AT3G44890;AT2G39730;AT2G20020;AT3G55610;AT1G80920;AT3G09580;AT5G19940;AT1G23740;AT3G25770;AT5G27290;AT2G37240;ATCG00020;AT5G50600;AT5G49030;AT3G26520;AT1G64770;AT1G04940;AT1G14410;AT4G11175;AT5G07020;AT5G48300;AT1G10522;AT2G01590;AT3G49680;AT1G64150;AT5G55700;AT4G29890;AT3G23940;AT1G06690;AT5G42765;AT1G18060;AT5G63060;AT3G02040;AT3G29200;AT3G32980;AT5G13800…	RHON1;AT2G17630;CCB3;PDS3;RPL9;RCA;CAF1;P5CS2;J8;AT3G09580;AT5G19940;AOR;AOC2;AT5G27290;AT2G37240;psbA;HSD1;OVA2;TIP2;PnsB2;Tic20-I;WHY1;AT4G11175;AT5G07020;ADG1;PRIN2;CRR3;BCAT3;AT1G64150;BAM4;AT4G29890;AT3G23940;AT1G06690;AT5G42765;AT1G18060;AT5G63060;SRG3;CM1;AT3G32980;PPH;AT5G66520;EMB3127;AT1G16445;AT1G19720;APR2;ty2;PSRP2;GYRA;FIB;SAPX;LSF1;AT2G37690;DEG8;AT5G39520;FKBP13;AT1G74730;AT3G2269…
492	GO:0005829	CC	cytosol	492/ 3545	2874/ 29113	0.17119	7.43057655139E-6	0.000514903206223	AT5G65040;AT4G14210;AT3G55750;AT3G44890;AT1G04300;AT5G13370;AT1G08630;AT2G31810;AT5G50600;AT3G03470;AT3G15020;AT3G53870;AT3G45300;AT5G10920;AT3G11170;AT5G24420;AT4G04350;AT1G53320;AT1G20690;AT5G45775;AT4G34570;AT1G45145;AT4G01330;AT4G37300;AT3G29200;AT1G53885;AT3G01850;AT4G00620;AT4G02930;AT3G51800;AT4G37870;AT5G16715;AT2G27860;AT3G52150;AT4G19170;AT4G08390;AT4G39330;AT1G53030;AT1G21770;AT2G14170…	AT5G65040;PDS3;AT3G55750;RPL9;AT1G04300;AT5G13370;THA1;AT2G31810;HSD1;CYP89A9;mMDH2;AT3G53870;IVD;AT5G10920;FAD7;PGL5;EMB2369;TLP7;AT1G20690;AT5G45775;THY-2;TRX5;AT4G01330;MEE59;CM1;AT1G53903;AT3G01850;EMB3127;AT4G02930;ATG2;PCK1;EMB2247;AXS1;PSRP2;NCED4;SAPX;CAD9;AT1G53030;AT1G21770;ALDH6B2;AT2G32150;AT1G74730;MTN1;FIB2;AT2G47610;AT3G18420;CCOAMT;TPP2;UNE15;PHS2;AT3G60245;BCA4;AT4G14780;GSTU26;A…
66	GO:0005874	CC	microtubule	66/ 3545	313/ 29113	0.210863	7.47969896456E-6	0.000514903206223	AT5G06590;AT1G64740;AT2G22610;AT3G10180;AT3G23670;AT3G16120;AT2G25880;AT2G28620;AT5G27550;AT1G23790;AT1G80270;AT5G51600;AT4G22970;AT4G16520;AT4G04620;AT4G21270;AT2G26180;AT1G54385;AT5G15510;AT1G59540;AT5G54670;AT2G44190;AT2G05185;AT4G15830;AT1G61000;AT4G13370;AT4G21980;AT3G10310;AT5G22608;AT4G14150;AT4G20260;AT3G44050;AT3G19050;AT4G05190;AT2G38720;AT3G17360;AT4G26660;AT2G38160;AT1G27921;AT5G55520…	AT5G06590;TUA1;AT2G22610;AT3G10180;KINESIN-12B;AT3G16120;AUR2;AT2G28620;AT5G27550;AT1G23790;PPR596;PLE;ESP;ATG8F;ATG8B;ATK1;IQD6;AT1G54385;AT5G15510;ZCF125;ATK3;EDE1;AT2G05185;AT4G15830;AT1G61000;AT4G13370;APG8A;AT3G10310;AT5G22608;PAKRP1;PCAP1;AT3G44050;POK2;ATK5;MAP65-5;POK1;AT4G26660;AT2G38160;AT1G27921;AT5G55520;AT2G07170;AT3G01710;AT1G72250;AT3G20150;MAD2;AT2G36200;NP3;AT5G18700;AT2G37420;AT…
716	GO:0009536	CC	plastid	716/ 3545	3104/ 29113	0.23067	7.59534485598E-6	0.000514903206223	AT1G06190;AT2G17630;AT5G36120;AT4G14210;AT3G44890;AT2G39730;AT2G20020;AT3G55610;AT1G80920;AT3G09580;AT5G19940;AT1G23740;AT3G25770;AT5G27290;AT2G37240;AT5G25130;ATCG00020;AT5G50600;AT5G49030;AT3G26520;AT1G64770;AT1G04940;AT1G14410;AT5G59870;AT2G21530;AT5G07020;AT5G48300;AT1G10522;AT2G01590;AT3G49680;AT1G64150;AT1G53320;AT5G45775;AT4G29890;AT3G23940;AT1G06690;AT5G42765;AT5G16130;AT5G63060;AT3G02040…	RHON1;AT2G17630;CCB3;PDS3;RPL9;RCA;CAF1;P5CS2;J8;AT3G09580;AT5G19940;AOR;AOC2;AT5G27290;AT2G37240;CYP71B12;psbA;HSD1;OVA2;TIP2;PnsB2;Tic20-I;WHY1;HTA6;AT2G21530;AT5G07020;ADG1;PRIN2;CRR3;BCAT3;AT1G64150;TLP7;AT5G45775;AT4G29890;AT3G23940;AT1G06690;AT5G42765;AT5G16130;AT5G63060;SRG3;CM1;AT3G32980;PPH;AT5G66520;EMB3127;AT1G16445;AT2G19870;AT1G19720;APR2;ty2;AT3G56430;OBE1;PSRP2;GYRA;FIB;SAPX;LSF1;A…
192	GO:1990904	CC	ribonucleoprotein complex	192/ 3545	1146/ 29113	0.167539	9.10655707847E-6	0.00055210522974	AT1G51380;AT1G65700;AT1G17560;AT4G29390;AT3G44890;AT4G00810;AT1G58684;AT2G20020;AT3G06680;AT5G07090;AT3G18130;AT1G09590;AT2G04390;AT1G48630;AT4G30220;AT5G50250;AT3G23325;AT5G47190;AT3G06530;AT3G18760;AT3G53870;AT3G55750;AT4G09040;AT1G31173;AT1G07070;AT3G04160;AT1G59359;AT3G53890;AT3G17170;AT5G17870;AT5G63370;AT4G02430;AT1G64880;AT2G39460;AT3G48930;AT2G42330;AT5G45775;AT2G37600;AT5G21150;AT1G56110…	AT1G51380;LSM8;HLL;AT4G29390;RPL9;AT4G00810;AT1G58684;CAF1;AT3G06680;AT5G07090;RACK1C_AT;AT1G09590;AT2G04390;RACK1B_AT;RUXF;CP31B;AT3G23325;AT5G47190;AT3G06530;AT3G18760;AT3G53870;AT3G55750;AT4G09040;ath-MIR167d;AT1G07070;AT3G04160;AT1G58684;AT3G53890;RFC3;PSRP6;AT5G63370;SR34b;AT1G64880;RPL23AA;EMB1080;AT2G42330;AT5G45775;AT2G37600;AGO9;NOP56;RS31;AT2G36145;AT5G16130;AT5G02870;AT5G14500;SCL33;AT…
2037	GO:0043231	CC	intracellular membrane-bounded organelle	2037/ 3545	13448/ 29113	0.151472	1.14878871487E-5	0.000641469478651	AT2G18050;AT4G36808;AT3G10110;AT3G59550;AT1G11260;AT5G09420;AT5G24800;AT1G20220;AT3G53560;AT1G01790;AT3G14330;AT1G29880;AT4G19810;AT5G55580;AT2G20020;AT3G04880;AT2G36145;AT1G57750;AT3G56550;AT4G25630;AT5G13490;AT1G70980;AT1G76820;AT5G10400;AT5G07900;AT2G09090;AT1G16880;AT1G06260;AT1G07350;AT1G11790;ATCG00130;AT3G05740;AT3G02040;AT3G27220;AT1G58180;AT1G78020;AT1G01260;AT5G44574;AT1G50450;AT5G43080…
2149	GO:0043229	CC	intracellular organelle	2149/ 3545	14268/ 29113	0.150617	1.21290811402E-5	0.000651320215262	AT2G18050;AT4G36808;AT3G10110;AT3G59550;AT1G11260;AT5G09420;AT5G24800;AT1G20220;AT3G53560;AT1G01790;AT3G14330;AT1G29880;AT4G19810;AT5G55580;AT2G20020;AT3G04880;AT2G36145;AT1G57750;AT3G56550;AT4G25630;AT5G13490;AT1G70980;AT1G76820;AT5G10400;AT5G07900;AT1G72250;AT2G09090;AT1G16880;AT1G06260;AT1G07350;AT1G11790;AT4G27010;ATCG00130;AT3G05740;AT3G02040;AT3G27220;AT1G58180;AT1G78020;AT1G01260;AT5G44574…
2150	GO:0043226	CC	organelle	2150/ 3545	14340/ 29113	0.14993	1.21660774302E-5	0.000651320215262	AT2G18050;AT4G36808;AT3G10110;AT3G59550;AT1G11260;AT5G09420;AT5G24800;AT1G20220;AT3G53560;AT1G01790;AT3G14330;AT1G29880;AT4G19810;AT5G55580;AT2G20020;AT3G04880;AT2G36145;AT1G57750;AT3G56550;AT4G25630;AT5G13490;AT1G70980;AT1G76820;AT5G10400;AT5G07900;AT1G72250;AT2G09090;AT1G16880;AT1G06260;AT1G07350;AT1G11790;AT4G27010;ATCG00130;AT3G05740;AT3G02040;AT3G27220;AT1G58180;AT1G78020;AT1G01260;AT5G44574…
2039	GO:0043227	CC	membrane-bounded organelle	2039/ 3545	13534/ 29113	0.150658	1.25832699485E-5	0.000661170173809	AT2G18050;AT4G36808;AT3G10110;AT3G59550;AT1G11260;AT5G09420;AT5G24800;AT1G20220;AT3G53560;AT1G01790;AT3G14330;AT1G29880;AT4G19810;AT5G55580;AT2G20020;AT3G04880;AT2G36145;AT1G57750;AT3G56550;AT4G25630;AT5G13490;AT1G70980;AT1G76820;AT5G10400;AT5G07900;AT1G72250;AT2G09090;AT1G16880;AT1G06260;AT1G07350;AT1G11790;AT4G27010;ATCG00130;AT3G05740;AT3G02040;AT3G27220;AT1G58180;AT1G78020;AT1G01260;AT5G44574…
67	GO:0099512	CC	supramolecular fiber	67/ 3545	326/ 29113	0.205521	1.69385865969E-5	0.000855450214758	AT5G06590;AT1G64740;AT2G22610;AT3G10180;AT3G23670;AT3G16120;AT2G25880;AT2G28620;AT5G27550;AT1G23790;AT1G80270;AT5G51600;AT4G22970;AT4G16520;AT4G04620;AT4G21270;AT2G26180;AT1G54385;AT5G15510;AT1G59540;AT5G54670;AT2G44190;AT2G05185;AT4G15830;AT1G61000;AT4G13370;AT4G21980;AT3G10310;AT3G57410;AT4G14150;AT4G20260;AT3G44050;AT3G19050;AT4G05190;AT2G38720;AT3G17360;AT4G26660;AT5G22608;AT2G38160;AT1G27921…	AT5G06590;TUA1;AT2G22610;AT3G10180;KINESIN-12B;AT3G16120;AUR2;AT2G28620;AT5G27550;AT1G23790;PPR596;PLE;ESP;ATG8F;ATG8B;ATK1;IQD6;AT1G54385;AT5G15510;ZCF125;ATK3;EDE1;AT2G05185;AT4G15830;AT1G61000;AT4G13370;APG8A;AT3G10310;VLN3;PAKRP1;PCAP1;AT3G44050;POK2;ATK5;MAP65-5;POK1;AT4G26660;AT5G22608;AT2G38160;AT1G27921;AT5G55520;AT2G07170;AT3G01710;AT1G72250;AT3G20150;MAD2;AT2G36200;NP3;AT5G18700;AT2G374…
67	GO:0099513	CC	polymeric cytoskeletal fiber	67/ 3545	326/ 29113	0.205521	1.69385865969E-5	0.000855450214758	AT5G06590;AT1G64740;AT2G22610;AT3G10180;AT3G23670;AT3G16120;AT2G25880;AT2G28620;AT5G27550;AT1G23790;AT1G80270;AT5G51600;AT4G22970;AT4G16520;AT4G04620;AT4G21270;AT2G26180;AT1G54385;AT5G15510;AT1G59540;AT5G54670;AT2G44190;AT2G05185;AT4G15830;AT1G61000;AT4G13370;AT4G21980;AT3G10310;AT3G57410;AT4G14150;AT4G20260;AT3G44050;AT3G19050;AT4G05190;AT2G38720;AT3G17360;AT4G26660;AT5G22608;AT2G38160;AT1G27921…	AT5G06590;TUA1;AT2G22610;AT3G10180;KINESIN-12B;AT3G16120;AUR2;AT2G28620;AT5G27550;AT1G23790;PPR596;PLE;ESP;ATG8F;ATG8B;ATK1;IQD6;AT1G54385;AT5G15510;ZCF125;ATK3;EDE1;AT2G05185;AT4G15830;AT1G61000;AT4G13370;APG8A;AT3G10310;VLN3;PAKRP1;PCAP1;AT3G44050;POK2;ATK5;MAP65-5;POK1;AT4G26660;AT5G22608;AT2G38160;AT1G27921;AT5G55520;AT2G07170;AT3G01710;AT1G72250;AT3G20150;MAD2;AT2G36200;NP3;AT5G18700;AT2G374…
87	GO:0005618	CC	cell wall	87/ 3545	454/ 29113	0.19163	1.72928554204E-5	0.000864305349449	AT1G75750;AT1G58684;AT3G45970;AT1G26380;AT1G51060;AT2G34060;AT5G44390;AT2G02120;AT1G59359;AT5G61790;AT3G17070;AT1G56110;AT5G02870;AT1G20220;AT4G12470;AT4G02930;AT5G05340;AT3G09790;AT2G34790;AT4G30800;AT3G02230;AT1G12000;AT2G39730;AT3G13400;AT3G16240;AT3G51740;AT1G43790;AT3G48930;AT3G15400;AT4G30270;AT1G58370;AT1G68560;AT1G74000;AT1G30730;AT5G61130;AT5G56710;AT4G37910;AT3G44990;AT3G13750;AT5G28540…	GASA1;AT1G58684;EXLA1;AT1G26380;HTA10;AT2G34060;AT5G44390;PDF2.1;AT1G58684;CNX1;AT3G17070;NOP56;AT5G02870;AT1G20220;AZI1;AT4G02930;PRX52;UBQ8;MEE23;AT4G30800;RGP1;AT1G12000;RCA;sks13;DELTA-TIP;IMK2;TED6;EMB1080;ATA20;XTH24;RXF12;XYL1;SS3;AT1G30730;PDCB1;AT5G56710;mtHsc70-1;XTH31;BGAL1;BIP1;DELTA-VPE;GRF6;AGP31;Hsp70-2;SCPL45;PDIL2-2;AT1G26410;MAC3B;EARLI1;RPL23AA;XTH15;scpl46;Hsp89.1;AT1G30720;EX…
12	GO:0000793	CC	condensed chromosome	12/ 3545	26/ 29113	0.461538	1.9287550657E-5	0.000954687169234	AT5G37630;AT4G23800;AT5G62410;AT1G03290;AT3G16730;AT3G22880;AT4G11080;AT2G32590;AT3G47460;AT5G20850;AT4G14970;AT1G13330	EMB2656;3xHMG-box2;SMC2;AT1G03290;HEB2;DMC1;3xHMG-box1;EMB2795;ATSMC2;RAD51;AT4G14970;AHP2
The top 50 enriched GO MF terms.
Number	GO ID	Term Type	Description	Ratio_in_study	Ratio_in_pop	Rich factor	Pvalue	Padjust	Gene_ids	Gene_names
32	GO:0003697	MF	single-stranded DNA binding	32/ 3545	100/ 29113	0.32	5.11659900184E-7	0.000326779731779	AT3G05790;AT3G52115;AT5G44635;AT3G23830;AT3G52150;AT5G20850;AT3G25100;AT2G37020;AT1G71260;AT5G46280;AT3G18580;AT2G07690;AT5G61000;AT1G14410;AT5G44785;AT5G08020;AT4G13850;AT3G22880;AT4G20010;AT4G02060;AT2G02740;AT2G16440;AT1G44900;AT5G26860;AT5G07660;AT2G28560;AT3G23255;AT3G02920;AT2G20980;AT5G61030;AT5G67100;AT1G30680	LON4;GR1;MCM6;GRP4;PSRP2;RAD51;CDC45;AT2G37020;ATWHY2;MCM3;AT3G18580;MCM5;RPA70D;WHY1;OSB3;RPA70B;GR-RBP2;DMC1;PTAC9;PRL;WHY3;MCM4;MCM2;LON1;SMC6A;RAD51B;AT3G23255;RPA32B;MCM10;GR-RBP3;ICU2;AT1G30680
20	GO:0016168	MF	chlorophyll binding	20/ 3545	42/ 29113	0.47619	6.39402006466E-7	0.000326779731779	AT1G29930;AT1G19150;AT1G45474;AT1G29910;AT3G27690;AT5G54270;AT1G61520;ATCG00020;AT2G40100;AT2G34430;AT3G54890;AT3G61470;ATCG00680;AT1G44575;AT3G47470;AT3G08940;AT4G34190;AT2G05100;AT2G34420;AT4G17600	CAB1;Lhca6;Lhca5;CAB3;LHCB2.3;LHCB3;LHCA3;psbA;LHCB4.3;LHB1B1;LHCA1;LHCA2;psbB;NPQ4;LHCA4;LHCB4.2;SEP1;LHCB2.1;LHB1B2;LIL3:1
26	GO:0030527	MF	structural constituent of chromatin	26/ 3545	64/ 29113	0.40625	8.33770669347E-7	0.000326779731779	AT3G20670;AT3G46320;AT3G51880;AT5G38110;AT2G37470;AT5G59690;AT2G17560;AT5G10390;AT3G45930;AT1G51060;AT1G07790;AT2G28740;AT5G65360;AT1G52740;AT5G59870;AT2G18050;AT3G54560;AT1G01370;AT1G20690;AT3G27360;AT5G10400;AT2G38810;AT3G53650;AT5G59970;AT1G09200;AT5G22880	HTA13;AT3G46320;HMGB1;ASF1B;AT2G37470;AT5G59690;HMGB4;AT5G10390;AT3G45930;HTA10;HTB1;HIS4;AT5G65360;HTA9;HTA6;HIS1-3;HTA11;HTR12;AT1G20690;AT3G27360;AT5G10400;HTA8;AT3G53650;AT5G59970;AT1G09200;HTB2
28	GO:0003777	MF	microtubule motor activity	28/ 3545	78/ 29113	0.358974	8.84687877188E-7	0.000326779731779	AT5G54670;AT3G10180;AT5G27550;AT2G28620;AT4G21270;AT5G60930;AT3G17360;AT3G10310;AT4G14150;AT3G44050;AT3G19050;AT4G05190;AT1G59540;AT4G26660;AT5G55520;AT1G72250;AT3G20150;AT2G22610;AT2G36200;AT2G37420;AT4G24175;AT5G33300;AT1G18370;AT3G23670;AT4G14330;AT5G23910;AT3G63480;AT3G16120	ATK3;AT3G10180;AT5G27550;AT2G28620;ATK1;AT5G60930;POK1;AT3G10310;PAKRP1;AT3G44050;POK2;ATK5;ZCF125;AT4G26660;AT5G55520;AT1G72250;AT3G20150;AT2G22610;AT2G36200;AT2G37420;AT4G24175;AT5G33300;HIK;KINESIN-12B;AT4G14330;AT5G23910;AT3G63480;AT3G16120
28	GO:0044183	MF	protein folding chaperone	28/ 3545	84/ 29113	0.333333	1.23723678547E-6	0.000326779731779	AT4G37910;AT5G28540;AT3G07780;AT3G47650;AT5G49910;AT2G44650;AT5G02490;AT3G13860;AT2G28000;AT2G04030;AT3G07770;AT1G55490;AT2G33210;AT1G26230;AT2G30695;AT5G20720;AT5G53360;AT5G55220;AT5G18820;AT5G42020;AT1G14980;AT1G23100;AT5G19860;AT2G32120;AT3G13470;AT4G24280;AT4G29520;AT1G09080	mtHsc70-1;BIP1;OBE1;AT3G47650;cpHsc70-2;CHL-CPN10;Hsp70-2;HSP60-3A;CPN60A;CR88;Hsp89.1;CPN60B;HSP60-2;Cpn60beta4;AT2G30695;CPN20;AT5G53360;AT5G55220;Cpn60alpha2;BIP2;CPN10;AT1G23100;AT5G19860;HSP70T-2;Cpn60beta2;cpHsc70-1;AT4G29520;BIP3
23	GO:0140662	MF	ATP-dependent protein folding chaperone	23/ 3545	66/ 29113	0.348485	1.55183401748E-6	0.000326779731779	AT4G37910;AT5G28540;AT3G07780;AT5G49910;AT2G44650;AT5G02490;AT2G28000;AT2G04030;AT3G07770;AT1G55490;AT1G26230;AT3G13860;AT5G20720;AT5G53360;AT5G18820;AT5G42020;AT1G14980;AT1G23100;AT2G33210;AT2G32120;AT3G13470;AT4G24280;AT1G09080	mtHsc70-1;BIP1;OBE1;cpHsc70-2;CHL-CPN10;Hsp70-2;CPN60A;CR88;Hsp89.1;CPN60B;Cpn60beta4;HSP60-3A;CPN20;AT5G53360;Cpn60alpha2;BIP2;CPN10;AT1G23100;HSP60-2;HSP70T-2;Cpn60beta2;cpHsc70-1;BIP3
49	GO:0019843	MF	rRNA binding	49/ 3545	174/ 29113	0.281609	1.91711477684E-6	0.000332928101754	AT1G06190;ATCG00830;AT1G35680;AT1G17560;AT3G44890;AT4G30800;AT5G15760;AT2G48120;AT4G16390;AT1G79850;AT3G16080;AT3G52150;AT5G07090;AT5G46580;AT5G47190;AT1G32990;AT5G02095;AT3G55280;AT1G30960;AT1G77750;AT5G27820;AT2G40008;ATCG01310;AT3G18760;AT1G12800;AT1G09927;AT1G48350;AT2G39460;AT4G09730;AT4G10450;AT3G63140;AT3G17170;AT3G09200;AT3G52580;AT5G45775;AT5G07080;AT3G27730;AT3G15190;AT3G48930;AT5G39740…	RHON1;rpl2;RPL21C;HLL;RPL9;AT4G30800;PSRP3/2;PAC;SVR7;RPS17;AT3G16080;PSRP2;AT5G07090;AT5G46580;AT5G47190;PRPL11;AT5G02095;RPL23AB;AT1G30960;AT1G77750;AT5G27820;AT2G40008;rpl2;AT3G18760;AT1G12800;AT1G09927;EMB3105;RPL23AA;RH39;AT4G10450;CSP41A;RFC3;AT3G09200;AT3G52580;AT5G45775;AT5G07080;RCK;PRPS20;EMB1080;RPL5B;PSRP6;CRB;EMB3136;AT4G23620;AT1G52930;;AT2G40010;AT1G70200;AT3G11510
120	GO:0003735	MF	structural constituent of ribosome	120/ 3545	511/ 29113	0.234834	2.92433420714E-6	0.000362758158383	AT2G41720;AT1G17560;AT3G55750;AT3G44890;AT4G00810;AT1G58684;ATCG00830;AT4G36420;AT5G07090;AT1G09590;AT2G04390;ATCG01210;AT5G27820;AT5G47190;AT2G40008;AT3G18760;AT3G53870;AT1G07070;AT1G59359;AT3G53890;AT3G17170;AT5G17870;AT4G29390;AT3G05560;AT2G36145;AT5G16130;AT5G45775;AT2G37600;AT1G64880;AT1G41880;AT5G02870;AT1G48350;AT1G77940;AT5G61170;AT3G10610;ATCG00950;AT5G27330;AT4G30800;AT5G15760;AT3G02230…	EMB2654;HLL;AT3G55750;RPL9;AT4G00810;AT1G58684;rpl2;AT4G36420;AT5G07090;AT1G09590;AT2G04390;;AT5G27820;AT5G47190;AT2G40008;AT3G18760;AT3G53870;AT1G07070;AT1G58684;AT3G53890;RFC3;PSRP6;AT4G29390;AT3G05560;AT2G36145;AT5G16130;AT5G45775;AT2G37600;AT1G64880;AT1G41880;AT5G02870;EMB3105;AT1G77940;AT5G61170;AT3G10610;;AT5G27330;AT4G30800;PSRP3/2;RGP1;PSRP3/1;AT3G16080;AT2G45710;AT3G11110;AT5G43403;AT1G7…
159	GO:0005198	MF	structural molecule activity	159/ 3545	703/ 29113	0.226174	3.55172555759E-6	0.000362758158383	AT2G41720;AT1G17560;AT3G55750;AT3G44890;AT4G00810;AT1G58684;ATCG00830;AT2G43150;AT4G36420;AT5G07090;AT1G52740;AT1G09590;AT2G04390;AT5G10390;AT1G51060;AT5G27820;AT5G47190;AT2G40008;AT3G18760;AT3G53870;AT1G07070;AT5G59870;AT3G53890;AT3G17170;AT5G17870;AT4G29390;AT3G05560;AT3G54560;AT2G36145;AT1G01370;AT1G20690;AT5G45775;AT2G37600;AT2G38810;AT2G24120;AT5G16130;AT5G02870;AT1G48350;AT5G59970;AT5G10400…	EMB2654;HLL;AT3G55750;RPL9;AT4G00810;AT1G58684;rpl2;AT2G43150;AT4G36420;AT5G07090;HTA9;AT1G09590;AT2G04390;AT5G10390;HTA10;AT5G27820;AT5G47190;AT2G40008;AT3G18760;AT3G53870;AT1G07070;HTA6;AT3G53890;RFC3;PSRP6;AT4G29390;AT3G05560;HTA11;AT2G36145;HTR12;AT1G20690;AT5G45775;AT2G37600;HTA8;SCA3;AT5G16130;AT5G02870;EMB3105;AT5G59970;AT5G10400;AT1G77940;AT5G61170;AT3G10610;AT1G41880;;AT5G27330;AT4G30800…
30	GO:0003774	MF	cytoskeletal motor activity	30/ 3545	102/ 29113	0.294118	4.36857741446E-6	0.000385865898177	AT5G54670;AT3G10180;AT5G27550;AT2G28620;AT4G21270;AT5G60930;AT3G17360;AT3G10310;AT4G14330;AT3G44050;AT3G19050;AT4G05190;AT1G59540;AT4G26660;AT5G55520;AT1G72250;AT3G20150;AT2G22610;AT2G36200;AT2G37420;AT4G24175;AT2G31902;AT2G31900;AT5G33300;AT1G18370;AT3G23670;AT4G14150;AT5G23910;AT3G63480;AT3G16120	ATK3;AT3G10180;AT5G27550;AT2G28620;ATK1;AT5G60930;POK1;AT3G10310;AT4G14330;AT3G44050;POK2;ATK5;ZCF125;AT4G26660;AT5G55520;AT1G72250;AT3G20150;AT2G22610;AT2G36200;AT2G37420;AT4G24175;AT2G31902;XIF;AT5G33300;HIK;KINESIN-12B;PAKRP1;AT5G23910;AT3G63480;AT3G16120
98	GO:0016741	MF	transferase activity, transferring one-carbon groups	98/ 3545	498/ 29113	0.196787	4.43272888425E-6	0.000388185813231	AT4G30860;AT3G61990;AT1G43245;AT1G21920;AT1G76090;AT1G76790;AT1G21120;AT5G24330;AT4G20910;AT3G53140;AT3G22740;AT3G23510;AT3G27180;AT4G20110;AT4G34570;AT3G21300;AT4G34360;AT5G42760;AT3G18000;AT4G22530;AT1G21110;AT5G40820;AT1G16445;AT1G69510;AT1G13790;AT1G36370;AT4G17610;AT2G35030;AT3G56330;AT3G28460;AT4G25630;AT1G67980;AT1G27930;AT2G19870;AT1G48600;AT3G23470;AT4G29510;AT4G31790;AT4G20130;AT5G38020…	SDG4;OMTF3;AT1G43245;AT1G21920;SMT3;IGMT5;IGMT2;ATXR6;HEN1;AT3G53140;HMT3;AT3G23510;AT3G27180;VSR7;THY-2;AT3G21300;AT4G34360;AT5G42760;XPL1;AT4G22530;IGMT3;ATR;AT1G16445;AT1G69510;FDM4;SHM7;AT4G17610;AT2G35030;AT3G56330;AT3G28460;FIB2;CCOAMT;AT1G27930;AT2G19870;PMEAMT;AT3G23470;PRMT11;AT4G31790;PTAC14;AT5G38020;ath-MIR163;OLI2;AT5G10910;AT1G77520;AT4G24910;CMT3;AT1G15125;AT3G13180;AT5G25475;MS2;A…
333	GO:0016491	MF	oxidoreductase activity	333/ 3545	2001/ 29113	0.166417	5.57688262281E-6	0.000443211688141	AT1G14290;AT1G06620;AT4G05180;AT3G45140;AT4G38540;AT4G14210;AT1G76490;AT3G61220;AT3G11170;AT3G62530;AT1G14150;AT2G45630;AT3G28460;AT3G58670;AT5G54710;AT4G19710;AT3G09580;AT3G62950;AT2G21790;AT5G00780;AT1G23740;AT5G05320;AT5G62790;AT5G25130;AT4G37409;AT5G14070;ATCG00020;AT5G63030;AT5G50600;AT5G03870;AT3G49620;AT1G32550;AT4G34570;AT3G15020;AT1G06100;AT5G44390;AT4G37925;AT3G26220;AT4G13770;AT2G41680…	SBH2;AT1G06620;PSBQ-2;LOX2;AT4G38540;PDS3;HMG1;SDR1;FAD7;AT3G62530;PnsL2;AT2G45630;AT3G28460;AT3G58670;AT5G54710;AK-HSDH II;AT3G09580;AT3G62950;RNR1;AT5G00780;AOR;AT5G05320;DXR;CYP71B12;AT4G37409;ROXY2;psbA;GRXC1;HSD1;AT5G03870;DIN11;FdC2;THY-2;mMDH2;AT1G06100;AT5G44390;NdhM;CYP71B3;CYP83A1;NTRC;IVD;NDA1;hemf2;COX15;CYP71A21;AT5G16240;AT3G63510;DWF4;CYP706A5;AT3G17070;CYP79F1;GLDP1;PnsL3;AT3G2351…
263	GO:0046914	MF	transition metal ion binding	263/ 3545	1612/ 29113	0.163151	6.32689804389E-6	0.000480188128575	AT4G20960;AT3G62530;AT5G44790;AT4G02750;AT4G39950;AT3G04190;AT4G33470;AT5G38970;AT2G28210;AT2G03880;AT4G27310;AT3G58670;AT5G57660;AT5G26920;AT3G08590;AT3G56550;AT5G06540;AT1G23740;AT5G62790;AT5G25130;AT4G37409;ATCG00020;AT1G18270;AT1G20230;AT2G39290;AT3G15020;AT4G04870;AT3G26220;AT2G19385;AT1G35530;AT5G15120;AT3G11460;AT2G31350;AT4G36580;AT3G48320;AT3G19270;AT5G35330;AT5G25140;AT4G33680;AT1G13080…	PyrD;AT3G62530;RAN1;AT4G02750;CYP79B2;AT3G04190;HDA14;BR6OX1;ACA2;REME1;BBX28;AT3G58670;COL5;CBP60G;iPGAM2;AT3G56550;AT5G06540;AOR;DXR;CYP71B12;AT4G37409;psbA;AT1G18270;AT1G20230;PGP1;mMDH2;CLS;CYP71B3;AT2G19385;FANCM;AT5G15120;AT3G11460;GLX2-5;AT4G36580;CYP71A21;CYP707A4;MBD02;CYP71B13;AGD2;CYP71B2;MCCA;AT2G37150;AT5G39160;BRCA1;AT4G29890;AT3G23940;AT1G31690;AT4G31420;ECB2;iPGAM1;AT3G02450;CYP81…
105	GO:0016887	MF	ATP hydrolysis activity	105/ 3545	555/ 29113	0.189189	7.32704142459E-6	0.000514903206223	AT5G13010;AT5G44790;AT1G51380;AT3G47730;AT5G08610;AT1G04730;AT4G23940;AT5G26860;AT5G66750;AT1G21690;AT3G05740;AT3G18600;AT1G35530;AT2G34660;AT4G05190;AT4G36580;AT3G17360;AT5G16930;AT5G21930;AT3G57300;AT3G20150;AT4G24970;AT1G56050;AT1G44900;AT3G02450;AT2G32120;AT5G62410;AT4G24280;AT3G42640;AT2G18330;AT3G05790;AT1G73110;AT4G16630;AT5G07660;AT3G07780;AT3G19050;AT3G47460;AT1G63160;AT2G39730;AT3G13080…	EMB3011;RAN1;AT1G51380;ABCA2;PDE340;CTF18;FtsHi1;LON1;CHR1;EMB1968;RECQI1;AT3G18600;FANCM;ABCC2;ATK5;AT4G36580;POK1;AT5G16930;PAA2;INO80;AT3G20150;AT4G24970;AT1G56050;MCM2;AT3G02450;HSP70T-2;SMC2;cpHsc70-1;HA8;AT2G18330;LON4;AT1G73110;AT4G16630;SMC6A;OBE1;POK2;ATSMC2;RFC2;RCA;ABCC3;EMB3144;MCM3;MCM5;AT3G44050;AT5G17760;AT5G55520;CHLI2;KINESIN-12B;AT5G23910;RCK;ABCA7;XPB1;AT1G27880;AT1G67120;ABCG2…
92	GO:0008168	MF	methyltransferase activity	92/ 3545	477/ 29113	0.192872	7.48395125262E-6	0.000514903206223	AT4G30860;AT3G61990;AT1G43245;AT1G21920;AT1G76090;AT1G76790;AT1G21120;AT5G24330;AT4G20910;AT3G53140;AT3G22740;AT3G23510;AT3G27180;AT4G20110;AT4G34570;AT3G21300;AT4G34360;AT5G42760;AT3G18000;AT4G22530;AT1G21110;AT5G40820;AT1G16445;AT1G69510;AT1G13790;AT4G17610;AT3G56330;AT3G28460;AT4G25630;AT1G67980;AT1G27930;AT2G19870;AT1G48600;AT3G23470;AT4G29510;AT4G31790;AT4G20130;AT5G38020;AT1G66725;AT5G55920…	SDG4;OMTF3;AT1G43245;AT1G21920;SMT3;IGMT5;IGMT2;ATXR6;HEN1;AT3G53140;HMT3;AT3G23510;AT3G27180;VSR7;THY-2;AT3G21300;AT4G34360;AT5G42760;XPL1;AT4G22530;IGMT3;ATR;AT1G16445;AT1G69510;FDM4;AT4G17610;AT3G56330;AT3G28460;FIB2;CCOAMT;AT1G27930;AT2G19870;PMEAMT;AT3G23470;PRMT11;AT4G31790;PTAC14;AT5G38020;ath-MIR163;OLI2;AT5G10910;AT1G77520;AT4G24910;CMT3;AT1G15125;AT3G13180;AT5G25475;MS2;AT5G19300;AT4G28…
147	GO:0140657	MF	ATP-dependent activity	147/ 3545	835/ 29113	0.176048	7.71416774271E-6	0.000514903206223	AT5G13010;AT5G44790;AT1G51380;AT2G36200;AT3G47730;AT5G08610;AT1G44900;AT5G63950;AT1G70620;AT5G27290;AT5G66750;AT3G05740;AT1G55490;AT3G24495;AT3G18600;AT1G35530;AT3G02050;AT5G61000;AT4G05190;AT3G17360;AT5G21930;AT3G57300;AT3G20150;AT5G18820;AT5G28540;AT3G18510;AT3G02450;AT2G32120;AT5G07810;AT1G18370;AT5G10380;AT5G23910;AT3G42640;AT3G05790;AT3G10180;AT1G49430;AT4G16630;AT3G07780;AT3G19050;AT2G44650…	EMB3011;RAN1;AT1G51380;AT2G36200;ABCA2;PDE340;MCM2;CHR24;AT1G70620;AT5G27290;CHR1;RECQI1;CPN60B;MSH7;AT3G18600;FANCM;KUP3;RPA70D;ATK5;POK1;PAA2;INO80;AT3G20150;Cpn60alpha2;BIP1;AT3G18510;AT3G02450;HSP70T-2;AT5G07810;HIK;RING1;AT5G23910;HA8;LON4;AT3G10180;LACS2;AT4G16630;OBE1;POK2;CHL-CPN10;Hsp70-2;GYRA;RFC2;AT2G37020;ABCC3;EMB3144;MCM3;FtsHi1;MCM5;AT3G44050;CPN20;AT5G55520;RAD5;KINESIN-12B;cpHsc7…
481	GO:0003723	MF	RNA binding	481/ 3545	3111/ 29113	0.154613	7.74860395083E-6	0.000514903206223	AT1G06190;AT5G61400;AT5G18110;AT3G55750;AT3G44890;AT2G03880;AT2G20020;AT1G71350;ATCG00020;AT2G02570;AT5G49030;AT4G14050;AT3G53870;AT2G39230;AT1G14410;AT1G17560;AT1G72660;AT1G10910;AT5G06000;AT2G32080;AT5G14460;AT5G45775;AT5G28460;AT1G77010;AT4G24970;AT4G38010;AT5G28340;AT5G66520;AT4G12600;AT1G16445;AT1G13030;AT1G19720;AT3G51800;AT4G30800;AT3G52150;AT2G37510;ATMG00090;AT3G22690;AT2G47610;AT5G56140…	RHON1;AT5G61400;NCBP;AT3G55750;RPL9;REME1;CAF1;AT1G71350;psbA;AT2G02570;OVA2;AT4G14050;AT3G53870;LOJ;WHY1;HLL;AT1G72660;EMB3103;EIF3G2;PUR ALPHA-1;AT5G14460;AT5G45775;AT5G28460;AT1G77010;AT4G24970;AT4G38010;AT5G28340;AT5G66520;AT4G12600;AT1G16445;AT1G13030;AT1G19720;ATG2;AT4G30800;PSRP2;AT2G37510;rps3;AT3G22690;AT2G47610;AT5G56140;AT3G13150;AT3G18580;TPP2;SCO1;AT3G46870;U2AF35B;RS2Z33;OLI2;AT2G24…
34	GO:0051082	MF	unfolded protein binding	34/ 3545	128/ 29113	0.265625	8.35145440368E-6	0.000528910751002	AT3G49470;AT4G37910;AT5G28540;AT3G07780;AT4G39960;AT5G49910;AT2G44650;AT5G02490;AT5G48030;AT2G17520;AT1G36390;AT1G56340;AT1G09210;AT4G10480;AT3G07770;AT2G04030;AT5G61790;AT5G20720;AT4G26780;AT3G62600;AT2G22360;AT5G53360;AT3G17830;AT2G20560;AT5G42020;AT1G14980;AT1G23100;AT3G62590;AT4G18810;AT2G32120;AT2G20550;AT1G33040;AT4G24280;AT1G09080	NACA2;mtHsc70-1;BIP1;OBE1;AT4G39960;cpHsc70-2;CHL-CPN10;Hsp70-2;GFA2;IRE1A;AT1G36390;CRT1a;CRT1b;AT4G10480;Hsp89.1;CR88;CNX1;CPN20;AR192;ATERDJ3B;AT2G22360;AT5G53360;AT3G17830;AT2G20560;BIP2;CPN10;AT1G23100;AT3G62590;AT4G18810;HSP70T-2;AT2G20550;NACA5;cpHsc70-1;BIP3
1117	GO:0005515	MF	protein binding	1117/ 3545	8068/ 29113	0.138448	1.05040769759E-5	0.000611442924265	AT1G06190;AT5G65040;AT2G18520;AT5G61400;AT3G29200;AT1G76490;AT5G18110;AT1G04300;AT5G26980;AT2G03880;AT3G55840;AT5G56750;AT3G27640;AT5G60910;AT2G43010;AT1G26540;AT1G76790;AT1G07740;AT1G12290;AT1G54385;AT1G71350;AT2G38940;ATCG00020;AT3G07105;AT5G45770;AT4G25480;AT3G53680;AT4G14050;AT4G39795;AT1G80420;AT1G09210;AT1G67780;AT1G04940;AT5G50010;AT3G62950;AT3G50700;AT1G72530;AT5G02220;AT2G16005;AT5G21140…	RHON1;AT5G65040;AT2G18520;AT5G61400;CM1;HMG1;NCBP;AT1G04300;SYP41;REME1;AT3G55840;NDL1;AT3G27640;AGL8;PIF4;AT1G26540;IGMT5;AT1G07740;AT1G12290;AT1G54385;AT1G71350;PHT1;4;psbA;AT3G07105;RLP55;DREB1A;AT3G53680;AT4G14050;AT4G39795;ATXRCC1;CRT1b;AT1G67780;Tic20-I;AT5G50010;AT3G62950;IDD2;AT1G72530;AT5G02220;AT2G16005;emb1379;MCM4;HTA6;ATK5;AT2G21530;AT5G07020;LBD4;PRIN2;SR30;AGL44;TLP7;BIO1;AT2G42330…
1397	GO:0097159	MF	organic cyclic compound binding	1397/ 3545	10191/ 29113	0.137082	1.09369518607E-5	0.000626033568519	AT1G06190;AT4G02110;AT5G44790;AT3G57170;AT2G43010;AT1G12290;AT5G25130;AT4G37409;AT3G53870;AT1G35530;AT4G11175;AT1G31320;AT5G06000;AT3G01600;AT1G10522;AT1G53320;AT5G45775;AT5G13180;AT5G16130;AT4G01330;AT4G38010;AT5G28340;AT2G20980;AT5G48780;AT4G12600;AT1G16445;AT4G02930;AT2G30750;AT5G07440;AT3G10690;AT2G33710;AT5G16000;AT4G37370;AT3G12690;AT3G44050;AT2G31400;AT4G38340;AT3G53650;AT3G48420;AT5G55920…	RHON1;AT4G02110;RAN1;AT3G57170;PIF4;AT1G12290;CYP71B12;AT4G37409;AT3G53870;FANCM;AT4G11175;LBD4;EIF3G2;NAC044;PRIN2;TLP7;AT5G45775;NAC083;AT5G16130;AT4G01330;AT4G38010;AT5G28340;MCM10;AT5G48780;AT4G12600;AT1G16445;AT4G02930;CYP71A12;GDH2;GYRA;AT2G33710;NIK1;CYP81D8;AGC1.5;AT3G44050;GUN1;AT4G38340;AT3G53650;AT3G48420;OLI2;CP33;CID12;AT5G56710;AT5G15845;AT5G22440;AT4G01593;AT5G16860;DIM1B;SK13;AT3G…
1395	GO:1901363	MF	heterocyclic compound binding	1395/ 3545	10148/ 29113	0.137466	1.1707475357E-5	0.000641469478651	AT1G06190;AT4G02110;AT5G44790;AT3G57170;AT2G43010;AT1G12290;AT5G25130;AT4G37409;AT3G53870;AT1G35530;AT4G11175;AT1G31320;AT5G06000;AT3G01600;AT1G10522;AT1G53320;AT5G45775;AT5G13180;AT5G16130;AT4G01330;AT4G38010;AT5G28340;AT2G20980;AT5G48780;AT4G12600;AT1G16445;AT4G02930;AT2G30750;AT5G07440;AT3G10690;AT2G33710;AT5G16000;AT4G37370;AT3G12690;AT3G44050;AT2G31400;AT4G38340;AT3G53650;AT3G48420;AT5G55920…	RHON1;AT4G02110;RAN1;AT3G57170;PIF4;AT1G12290;CYP71B12;AT4G37409;AT3G53870;FANCM;AT4G11175;LBD4;EIF3G2;NAC044;PRIN2;TLP7;AT5G45775;NAC083;AT5G16130;AT4G01330;AT4G38010;AT5G28340;MCM10;AT5G48780;AT4G12600;AT1G16445;AT4G02930;CYP71A12;GDH2;GYRA;AT2G33710;NIK1;CYP81D8;AGC1.5;AT3G44050;GUN1;AT4G38340;AT3G53650;AT3G48420;OLI2;CP33;CID12;AT5G56710;AT5G15845;AT5G22440;AT4G01593;AT5G16860;DIM1B;SK13;AT3G…
1550	GO:0003824	MF	catalytic activity	1550/ 3545	11585/ 29113	0.133794	1.20317077568E-5	0.000651320215262	AT4G36808;AT1G13430;AT5G50110;AT2G41250;AT3G14330;AT3G22750;AT1G29880;AT4G19810;AT3G04880;AT1G57750;AT4G25630;AT1G70980;AT1G76820;AT1G55810;AT3G46370;AT5G02880;AT2G09090;AT4G14780;AT1G06260;AT3G46670;AT1G11790;ATCG00130;AT3G05740;AT3G02040;AT1G58180;AT1G50450;AT3G23480;AT1G51380;AT3G46940;AT3G59970;AT1G21920;AT5G61350;AT5G13930;AT3G18600;AT4G00620;AT1G30730;AT5G60510;AT3G18680;AT1G67820;AT1G31800…
877	GO:0003676	MF	nucleic acid binding	877/ 3545	6342/ 29113	0.138284	1.70362425421E-5	0.000855653632775	AT1G06190;AT5G61400;AT5G18110;AT3G55750;AT3G44890;AT2G39730;AT2G03880;AT2G20020;AT1G01260;AT5G60910;AT2G43010;AT3G57180;AT1G62310;AT5G26860;AT1G71350;ATCG00020;AT1G72840;AT4G25480;AT3G53680;AT5G49030;AT4G14050;AT3G53870;AT1G04233;AT5G63420;AT5G50010;AT1G35530;AT2G39230;AT1G02065;AT1G14410;AT1G17560;AT2G28740;AT1G10910;AT1G31320;AT5G06000;AT3G01600;AT1G10522;AT1G09140;AT2G32080;AT2G14210;AT1G53320…	RHON1;AT5G61400;NCBP;AT3G55750;RPL9;RCA;REME1;CAF1;AT1G01260;AGL8;PIF4;;AT1G62310;LON1;AT1G71350;psbA;AT1G72840;DREB1A;AT3G53680;OVA2;AT4G14050;AT3G53870;AT1G04233;emb2746;AT5G50010;FANCM;LOJ;SPL8;WHY1;HLL;HIS4;EMB3103;LBD4;EIF3G2;NAC044;PRIN2;SR30;PUR ALPHA-1;AGL44;TLP7;AT1G20690;AT5G45775;AT5G28460;AT1G77010;RAP2.10;AT5G16130;AT4G38010;RING1;AT5G28340;MCM10;AT5G51790;AT5G66520;AT4G12600;AT3G107…
47	GO:0008017	MF	microtubule binding	47/ 3545	208/ 29113	0.225962	2.51534220857E-5	0.00118765881424	AT5G54670;AT3G10180;AT5G22608;AT2G28620;AT5G27550;AT1G23790;AT5G51600;AT3G16640;AT4G21270;AT5G60930;AT1G54385;AT5G15510;AT4G14150;AT1G59540;AT2G44190;AT2G05185;AT4G15830;AT4G13370;AT5G60150;AT3G10310;AT1G03780;AT4G20260;AT3G44050;AT3G19050;AT4G05190;AT2G38720;AT3G17360;AT4G26660;AT5G55520;AT2G07170;AT1G72250;AT3G20150;AT2G22610;AT2G36200;AT5G18700;AT3G05330;AT4G24175;AT5G67270;AT3G18530;AT1G53140…	ATK3;AT3G10180;AT5G22608;AT2G28620;AT5G27550;AT1G23790;PLE;TCTP;ATK1;AT5G60930;AT1G54385;AT5G15510;PAKRP1;ZCF125;EDE1;AT2G05185;AT4G15830;AT4G13370;AT5G60150;AT3G10310;TPX2;PCAP1;AT3G44050;POK2;ATK5;MAP65-5;POK1;AT4G26660;AT5G55520;AT2G07170;AT1G72250;AT3G20150;AT2G22610;AT2G36200;AT5G18700;ATN;AT4G24175;EB1C;AT3G18530;DRP5A;HIK;KINESIN-12B;AT4G14330;AT1G27921;AT5G23910;AT2G37420;AT3G63480
1101	GO:0043167	MF	ion binding	1101/ 3545	8150/ 29113	0.135092	3.00656464804E-5	0.00138762438666	AT2G17630;AT4G02110;AT1G06620;AT5G46500;AT5G44790;AT5G65040;AT2G32320;AT2G17730;AT2G25880;AT2G39730;AT3G57170;AT3G46970;AT3G55610;AT1G04730;AT4G11330;AT5G26920;AT4G16960;AT5G13370;AT1G70620;AT2G34180;AT5G13230;AT1G23740;AT1G62310;AT1G12290;AT5G66750;AT5G25130;AT4G37409;ATCG00020;AT1G72840;AT2G35350;AT3G53680;AT5G49030;AT4G14050;AT4G39795;AT3G26710;AT3G15020;AT3G50700;AT1G72530;AT3G48260;AT5G21140…	AT2G17630;AT4G02110;AT1G06620;AT5G46500;RAN1;AT5G65040;AT2G32320;NIP2;AUR2;RCA;AT3G57170;PHS2;P5CS2;CTF18;MPK5;CBP60G;AT4G16960;AT5G13370;AT1G70620;CIPK13;AT5G13230;AOR;AT1G62310;AT1G12290;CHR1;CYP71B12;AT4G37409;psbA;AT1G72840;PLL1;AT3G53680;OVA2;AT4G14050;AT4G39795;CCB1;mMDH2;IDD2;AT1G72530;WNK3;emb1379;SPL8;UPS1;ATK5;AT1G72660;AT4G11845;ADG1;HMT3;EMB2369;INO80;BIO1;NDPK1;AT4G29890;AT3G23940;AT…
55	GO:0008757	MF	S-adenosylmethionine-dependent methyltransferase activity	55/ 3545	259/ 29113	0.212355	3.37636226181E-5	0.00154438427386	AT4G40000;AT4G30860;AT3G13180;AT3G61990;AT4G17610;AT4G25700;AT4G25707;AT3G28460;AT5G66360;AT1G76090;AT3G56330;AT1G76790;AT1G45248;AT4G35160;AT4G25630;AT1G21120;AT1G17780;AT3G07670;AT1G04900;AT1G67980;AT1G27930;AT5G37990;AT1G73600;AT4G26600;AT5G13830;AT5G50110;AT2G19870;AT5G56300;AT1G48600;AT1G67328;AT4G29510;AT4G31790;AT3G53140;AT3G22740;AT4G20130;AT5G07080;AT5G54160;AT1G02100;AT5G24330;AT5G38020…	AT4G40000;SDG4;AT3G13180;OMTF3;AT4G17610;BETA-OHASE 1;AT4G25707;AT3G28460;DIM1B;SMT3;AT3G56330;IGMT5;AT1G45248;AT4G35160;FIB2;IGMT2;AT1G17780;AT3G07670;AT1G04900;CCOAMT;AT1G27930;AT5G37990;AT1G73600;AT4G26600;AT5G13830;AT5G50110;AT2G19870;GAMT2;PMEAMT;AT1G67328;PRMT11;AT4G31790;AT3G53140;HMT3;PTAC14;AT5G07080;OMT1;SBI1;ATXR6;AT5G38020;SMT1;MET1;OLI2;PRMT1A;AT5G10910;AT1G77520;XPL1;AT4G27340;CMT3;…
8	GO:0003688	MF	DNA replication origin binding	8/ 3545	13/ 29113	0.615385	3.49431616737E-5	0.00159123393115	AT4G12620;AT3G25100;AT2G01120;AT1G07270;AT2G20980;AT5G67100;AT5G16690;AT2G07690	ORC1B;CDC45;ORC4;AT1G07270;MCM10;ICU2;ORC3;MCM5
50	GO:0015631	MF	tubulin binding	50/ 3545	237/ 29113	0.21097	8.75787819128E-5	0.00358932879791	AT3G05330;AT3G10180;AT5G22608;AT2G28620;AT5G27550;AT4G33470;AT1G23790;AT1G80270;AT5G51600;AT3G16640;AT4G21270;AT5G60930;AT1G54385;AT5G15510;AT1G59540;AT2G44190;AT2G05185;AT4G15830;AT4G13370;AT5G60150;AT3G10310;AT4G14150;AT4G20260;AT3G44050;AT3G19050;AT4G05190;AT2G38720;AT3G17360;AT4G26660;AT5G55520;AT2G07170;AT1G72250;AT3G20150;AT2G22610;AT3G43600;AT2G36200;AT5G18700;AT2G37420;AT5G54670;AT4G24175…	ATN;AT3G10180;AT5G22608;AT2G28620;AT5G27550;HDA14;AT1G23790;PPR596;PLE;TCTP;ATK1;AT5G60930;AT1G54385;AT5G15510;ZCF125;EDE1;AT2G05185;AT4G15830;AT4G13370;AT5G60150;AT3G10310;PAKRP1;PCAP1;AT3G44050;POK2;ATK5;MAP65-5;POK1;AT4G26660;AT5G55520;AT2G07170;AT1G72250;AT3G20150;AT2G22610;AAO2;AT2G36200;AT5G18700;AT2G37420;ATK3;AT4G24175;AT4G14330;EB1C;AT3G18530;DRP5A;HIK;KINESIN-12B;TPX2;AT1G27921;AT5G2391…
17	GO:0016628	MF	oxidoreductase activity, acting on the CH-CH group of donors, NAD or NADP as acceptor	17/ 3545	53/ 29113	0.320755	0.000115455788342	0.00454984618213	AT4G13660;AT3G12120;AT2G44040;AT1G23740;AT4G24220;AT1G76690;AT5G37940;AT3G17810;AT5G16960;AT5G18660;AT3G59890;AT3G19820;AT1G76680;AT1G32100;AT1G03630;AT5G16980;AT5G16970	PRR2;FAD2;AT2G44040;AOR;VEP1;OPR2;AT5G37940;PYD1;AT5G16960;PCB2;AT3G59890;DWF1;OPR1;PRR1;POR C;AT5G16980;AER
14	GO:0016840	MF	carbon-nitrogen lyase activity	14/ 3545	40/ 29113	0.35	0.000161052478603	0.00613436318128	AT5G26220;AT3G51430;AT3G59530;AT3G23490;AT5G10910;AT3G57020;AT4G31290;AT3G51440;AT5G10920;AT3G57010;AT5G01410;AT4G18440;AT1G74000;AT2G37040	AT5G26220;YLS2;LAP3;CYN;AT5G10910;AT3G57020;AT4G31290;AT3G51440;AT5G10920;AT3G57010;RSR4;AT4G18440;SS3;PAL1
6	GO:0017116	MF	single-stranded DNA helicase activity	6/ 3545	9/ 29113	0.666667	0.000196252325037	0.00683946028002	AT2G16440;AT1G44900;AT5G46280;AT4G02060;AT1G08840;AT2G07690	MCM4;MCM2;MCM3;PRL;emb2411;MCM5
21	GO:0016903	MF	oxidoreductase activity, acting on the aldehyde or oxo group of donors	21/ 3545	74/ 29113	0.283784	0.000207105237554	0.00719322123383	AT5G09300;AT1G74920;AT5G07080;AT4G34240;AT5G14780;AT1G54100;AT1G79440;AT1G42970;AT1G23800;AT1G16300;AT3G13450;AT3G43600;AT1G79530;AT3G55610;AT2G34590;AT5G22500;AT1G55510;AT1G05213;AT3G44590;AT2G14170;AT1G21400	AT5G09300;ALDH10A8;AT5G07080;ALDH3I1;FDH;ALDH7B4;ALDH5F1;GAPB;ALDH2B7;GAPCP-2;DIN4;AAO2;GAPCP-1;P5CS2;AT2G34590;FAR1;BCDH BETA1;AT1G05213;AT3G44590;ALDH6B2;AT1G21400
4	GO:0061731	MF	ribonucleoside-diphosphate reductase activity	4/ 3545	4/ 29113	1	0.000219518602501	0.00735028627852	AT3G23580;AT2G21790;AT3G27060;AT2G21800	RNR2A;RNR1;TSO2;EME1A
4	GO:0033741	MF	adenylyl-sulfate reductase (glutathione) activity	4/ 3545	4/ 29113	1	0.000219518602501	0.00735028627852	AT4G04610;AT4G21990;AT1G62180;AT1G08477	APR1;APR3;APR2;AT1G08477
4	GO:0003863	MF	3-methyl-2-oxobutanoate dehydrogenase (2-methylpropanoyl-transferring) activity	4/ 3545	4/ 29113	1	0.000219518602501	0.00735028627852	AT5G09300;AT3G13450;AT1G21400;AT1G55510	AT5G09300;DIN4;AT1G21400;BCDH BETA1
4	GO:0004748	MF	ribonucleoside-diphosphate reductase activity, thioredoxin disulfide as acceptor	4/ 3545	4/ 29113	1	0.000219518602501	0.00735028627852	AT3G23580;AT2G21790;AT3G27060;AT2G21800	RNR2A;RNR1;TSO2;EME1A
4	GO:0009973	MF	adenylyl-sulfate reductase activity	4/ 3545	4/ 29113	1	0.000219518602501	0.00735028627852	AT4G04610;AT4G21990;AT1G62180;AT1G08477	APR1;APR3;APR2;AT1G08477
4	GO:0016728	MF	oxidoreductase activity, acting on CH or CH2 groups, disulfide as acceptor	4/ 3545	4/ 29113	1	0.000219518602501	0.00735028627852	AT3G23580;AT2G21790;AT3G27060;AT2G21800	RNR2A;RNR1;TSO2;EME1A
4	GO:0004604	MF	phosphoadenylyl-sulfate reductase (thioredoxin) activity	4/ 3545	4/ 29113	1	0.000219518602501	0.00735028627852	AT4G04610;AT4G21990;AT1G62180;AT1G08477	APR1;APR3;APR2;AT1G08477
28	GO:0016627	MF	oxidoreductase activity, acting on the CH-CH group of donors	28/ 3545	116/ 29113	0.241379	0.000307302242882	0.00980878124787	AT3G51840;AT4G14210;AT5G37940;AT5G16960;AT5G18660;AT3G06680;AT1G03630;AT3G09150;AT1G23740;AT5G63290;AT3G59890;AT1G76680;AT1G32100;AT3G45300;AT4G13660;AT3G12120;AT4G03205;AT2G46890;AT3G63510;AT2G18440;AT5G23300;AT3G17810;AT5G16970;AT4G24220;AT3G19820;AT2G44040;AT1G76690;AT5G16980	ACX4;PDS3;AT5G37940;AT5G16960;PCB2;AT3G06680;POR C;HY2;AOR;AT5G63290;AT3G59890;OPR1;PRR1;IVD;PRR2;FAD2;hemf2;AT2G46890;AT3G63510;GUT15;PYRD;PYD1;AER;VEP1;DWF1;AT2G44040;OPR2;AT5G16980
16	GO:0019205	MF	nucleobase-containing compound kinase activity	16/ 3545	52/ 29113	0.307692	0.000311364086802	0.00990756656326	AT3G18680;AT4G09320;AT1G55810;AT5G63370;AT4G11010;AT5G59440;AT3G10030;AT3G27440;AT3G14890;AT1G72040;AT1G17410;AT4G25270;AT5G23070;AT5G63310;AT5G60335;AT3G07800	AT3G18680;NDPK1;UKL3;AT5G63370;NDPK3;ZEU1;AT3G10030;UKL5;AT3G14890;dNK;AT1G17410;OTP70;TK1b;NDPK2;AT5G60335;TK1a
94	GO:0016829	MF	lyase activity	94/ 3545	540/ 29113	0.174074	0.000323766453029	0.0102071110084	AT1G64660;AT1G09910;AT3G57060;AT3G62530;AT3G14390;AT1G02460;AT3G23940;AT5G01410;AT4G24780;AT5G28237;AT1G08630;AT3G15620;AT3G28760;AT5G02580;AT5G24850;AT1G74030;AT2G02010;AT3G62130;AT3G54470;AT4G18440;AT2G28210;AT3G57010;AT2G47590;AT1G15380;AT5G41650;AT1G48850;AT5G26220;AT1G48610;AT4G37870;AT2G30750;AT2G27860;AT2G21330;AT1G68890;AT3G16640;AT2G37690;AT1G58180;AT2G43880;AT1G18270;AT5G10920;AT4G11910…	MGL;AT1G09910;AT3G57060;AT3G62530;AT3G14390;AT1G02460;AT3G23940;RSR4;AT4G24780;AT5G28237;THA1;UVR3;AT3G28760;AT5G02580;CRY3;ENO1;GAD4;LCD;AT3G54470;AT4G18440;ACA2;AT3G57010;PHR2;GLYI4;AT5G41650;EMB1144;AT5G26220;AT1G48610;PCK1;CYP71A12;AXS1;FBA1;PHYLLO;TCTP;AT2G37690;BCA6;AT2G43880;AT1G18270;AT5G10920;AT4G11910;SPP1;BCA4;CA1;AT3G27400;AT4G33070;IPMI2;AT5G10910;ACS8;ACS5;AT1G06473;SS3;ACS7;AT3G095…
582	GO:0036094	MF	small molecule binding	582/ 3545	4198/ 29113	0.138637	0.000388670614821	0.0118224179281	AT2G17630;AT4G02110;AT5G46500;AT5G44790;AT2G25880;AT2G39730;AT3G57170;AT3G46970;AT3G55610;AT1G04730;AT5G40540;AT4G16960;AT5G13370;AT1G70620;AT2G34180;AT1G12290;AT5G66750;AT1G72840;AT5G49030;AT1G35530;AT3G48260;AT4G05190;AT5G24850;AT5G48300;AT5G59650;AT3G57300;AT5G57590;AT3G06850;AT2G47590;AT4G24970;AT4G26540;AT5G10380;AT5G62410;AT2G43080;AT5G48780;AT5G23910;AT5G40820;AT4G16920;AT5G56580;AT4G02930…	AT2G17630;AT4G02110;AT5G46500;RAN1;AUR2;RCA;AT3G57170;PHS2;P5CS2;CTF18;AT5G40540;AT4G16960;AT5G13370;AT1G70620;CIPK13;AT1G12290;CHR1;AT1G72840;OVA2;FANCM;WNK3;ATK5;CRY3;ADG1;AT5G59650;INO80;BIO1;BCE2;PHR2;AT4G24970;AT4G26540;RING1;SMC2;AT-P4H-1;AT5G48780;AT5G23910;ATR;AT4G16920;MKK6;AT4G02930;AT1G48610;AT4G16857;PCK1;GDH2;AXS1;OBE1;GYRA;AT1G17990;AT2G37690;UBC8;NIK1;TPP2;SCO1;AT3G44050;RABA1f;AT5…
91	GO:0046906	MF	tetrapyrrole binding	91/ 3545	522/ 29113	0.17433	0.000422104411234	0.0126458532091	AT1G29930;AT5G38970;AT5G54710;AT5G25130;AT4G37409;ATCG00020;AT2G40100;AT2G34060;AT3G26220;AT4G13770;AT4G34190;AT3G48320;AT3G17070;AT4G39950;AT4G17600;AT5G20140;AT4G37410;AT3G26160;AT2G30890;AT1G44575;AT5G58390;AT3G32980;AT1G69510;AT5G05340;AT4G12310;AT1G29910;AT2G30750;AT5G04590;AT3G26280;AT5G05690;AT4G08390;AT2G46970;AT3G55840;AT4G37370;AT5G57220;AT5G48000;AT3G47470;AT3G08940;AT3G14680;ATCG00680…	CAB1;BR6OX1;AT5G54710;CYP71B12;AT4G37409;psbA;LHCB4.3;AT2G34060;CYP71B3;CYP83A1;SEP1;CYP71A21;AT3G17070;CYP79B2;LIL3:1;HBP5;CYP81F4;CYP71B17;AT2G30890;NPQ4;AT5G58390;AT3G32980;AT1G69510;PRX52;CYP706A5;CAB3;CYP71A12;SIR;CYP71B4;CPD;SAPX;PIL1;AT3G55840;CYP81D8;CYP81F2;CYP708A2;LHCA4;LHCB4.2;CYP72A14;psbB;PER4;Lhca5;CYP81G1;CYP71B19;CYP71B23;HBP1;CYP77B1;AT4G18260;CYP707A4;CYP79F2;CYP84A4;LHCB2.1;LH…
27	GO:0070279	MF	vitamin B6 binding	27/ 3545	113/ 29113	0.238938	0.000461524835421	0.0133205167992	AT2G17630;AT2G38400;AT1G64660;AT1G36370;AT3G57060;AT2G22250;AT3G48780;AT1G70580;AT1G77670;AT4G11630;AT5G63570;AT3G48730;AT3G01120;AT5G38530;AT3G46970;AT2G02010;AT4G33680;AT4G13930;AT5G57590;AT4G33010;AT5G11750;AT3G08860;AT5G53970;AT4G37770;AT5G65800;AT4G37930;AT4G26200	AT2G17630;AGT3;MGL;SHM7;AT3G57060;AAT;SPT1;AOAT2;AT1G77670;AT4G11630;GSA1;GSA2;MTO1;TSBtype2;PHS2;GAD4;AGD2;SHM4;BIO1;GLDP1;AT5G11750;PYD4;TAT7;ACS8;ACS5;SHM1;ACS7
17	GO:0016538	MF	cyclin-dependent protein serine/threonine kinase regulator activity	17/ 3545	59/ 29113	0.288136	0.000484945524814	0.0138792	AT5G43080;AT1G15570;AT2G27970;AT4G35620;AT1G34460;AT1G44110;AT1G20610;AT2G17620;AT3G11520;AT2G26760;AT5G06150;AT1G16330;AT1G80370;AT4G37490;AT1G76310;AT2G26430;AT5G65420	CYCA3;1;CYCA2;3;CKS2;CYCB2;2;CYCB1;5;CYCA1;1;CYCB2;3;CYCB2;1;CYCB1;3;CYCB1;4;CYC1BAT;CYCB3;1;CYCA2;4;CYCB1;1;CYCB2;4;RCY1;CYCD4;1
26	GO:0019904	MF	protein domain specific binding	26/ 3545	108/ 29113	0.240741	0.000553953919865	0.0155076826856	AT1G29930;AT1G65490;AT1G29910;AT3G61470;AT2G44650;AT5G44574;AT2G05100;AT2G34420;AT3G16640;AT5G38420;AT1G55490;AT2G41090;AT1G22890;AT3G54890;AT2G45180;AT5G44568;AT5G44585;AT3G47470;AT2G34430;AT2G02930;AT5G38410;AT2G20260;AT1G44575;AT5G38430;AT1G61520;AT5G54270	CAB1;AT1G65490;CAB3;LHCA2;CHL-CPN10;AT5G44574;LHCB2.1;LHB1B2;TCTP;RBCS2B;CPN60B;AT2G41090;AT1G22890;LHCA1;AT2G45180;AT5G44568;AT5G44585;LHCA4;LHB1B1;GSTF3;RBCS3B;PSAE-2;NPQ4;RBCS1B;LHCA3;LHCB3
15	GO:0016620	MF	oxidoreductase activity, acting on the aldehyde or oxo group of donors, NAD or NADP as acceptor	15/ 3545	50/ 29113	0.3	0.000641482303995	0.0175270071646	AT1G74920;AT5G07080;AT4G34240;AT5G14780;AT1G54100;AT2G14170;AT1G42970;AT1G23800;AT1G16300;AT1G79530;AT3G55610;AT5G22500;AT1G79440;AT1G05213;AT3G44590	ALDH10A8;AT5G07080;ALDH3I1;FDH;ALDH7B4;ALDH6B2;GAPB;ALDH2B7;GAPCP-2;GAPCP-1;P5CS2;FAR1;ALDH5F1;AT1G05213;AT3G44590
134	GO:0017111	MF	ribonucleoside triphosphate phosphatase activity	134/ 3545	832/ 29113	0.161058	0.000686295893702	0.0185047045444	AT5G18570;AT5G13010;AT5G44790;AT1G51380;AT3G47730;AT5G08610;AT1G04730;AT4G02060;AT4G23940;AT5G26860;AT5G66750;AT1G21690;AT3G05740;AT3G18600;AT4G20360;AT1G35530;AT2G16440;AT4G05190;AT1G72660;AT3G17360;AT5G16930;AT5G21930;AT3G57300;AT3G20150;AT4G24970;AT1G56050;AT1G44900;AT3G02450;AT1G05810;AT2G32120;AT3G23860;AT5G62410;AT5G23910;AT4G02930;AT3G42640;AT2G18330;AT3G05790;AT1G73110;AT4G16630;AT3G07780…	EMB269;EMB3011;RAN1;AT1G51380;ABCA2;PDE340;CTF18;PRL;FtsHi1;LON1;CHR1;EMB1968;RECQI1;AT3G18600;RABE1b;FANCM;MCM4;ATK5;AT1G72660;POK1;AT5G16930;PAA2;INO80;AT3G20150;AT4G24970;AT1G56050;MCM2;AT3G02450;RABA5E;HSP70T-2;AT3G23860;SMC2;AT5G23910;AT4G02930;HA8;AT2G18330;LON4;AT1G73110;AT4G16630;OBE1;POK2;ATSMC2;RFC2;RCA;ABCC3;EMB3144;MCM3;AT4G37290;MCM5;SCO1;AT3G44050;RABA1f;AT5G17760;AT5G55520;CHLI2;KI…
563	GO:0043168	MF	anion binding	563/ 3545	4086/ 29113	0.137788	0.000870672290222	0.0228741238093	AT2G17630;AT4G02110;AT5G46500;AT5G44790;AT2G25880;AT2G39730;AT3G57170;AT3G46970;AT3G55610;AT1G04730;AT5G40540;AT5G13370;AT1G70620;AT2G34180;AT1G12290;AT5G66750;AT1G72840;AT5G49030;AT1G35530;AT3G48260;AT4G05190;AT5G24850;AT5G48300;AT5G59650;AT3G57300;AT5G57590;AT3G06850;AT4G24970;AT4G01330;AT5G63060;AT5G10380;AT5G62410;AT2G43080;AT5G48780;AT5G23910;AT5G40820;AT4G16920;AT5G56580;AT4G02930;AT1G48610…	AT2G17630;AT4G02110;AT5G46500;RAN1;AUR2;RCA;AT3G57170;PHS2;P5CS2;CTF18;AT5G40540;AT5G13370;AT1G70620;CIPK13;AT1G12290;CHR1;AT1G72840;OVA2;FANCM;WNK3;ATK5;CRY3;ADG1;AT5G59650;INO80;BIO1;BCE2;AT4G24970;AT4G01330;AT5G63060;RING1;SMC2;AT-P4H-1;AT5G48780;AT5G23910;ATR;AT4G16920;MKK6;AT4G02930;AT1G48610;AT4G16857;PCK1;GDH2;OBE1;GYRA;AT1G17990;AT2G37690;UBC8;NIK1;TPP2;SCO1;AT3G44050;RABA1f;AT5G17760;AT4…
