# Supplementary material for: A PPR Protein RFCD1 Affects Chloroplast Gene Expression and Chloroplast Development in Arabidopsis
Source: Plants (Basel). 2025 Mar 15;14(6):921. doi: 10.3390/plants14060921 (PMC11944589; doi:10.3390/plants14060921)
Supplement: Supplementary file 1 [file plants-14-00921-s001.zip › Table S2.xlsx]

## Sheet: Sheet1
Table S2. The significantly enriched pathways in KEGG pathway analysis.
Number	Pathway ID	Description	Database	Ratio_in_study	Ratio_in_pop	Rich factor	Pvalue	Padjust	First Category	Second Category	Gene_ids	Gene_names
22	map03030	DNA replication	KEGG PATHWAY	22/ 1606	45/ 10761	0.488889	7.45e-08	9.24e-06	Genetic Information Processing	Replication and repair	AT1G08130|AT5G26680|AT1G67630|AT5G44635|AT5G41880|AT1G63160|AT3G52630|AT1G21690|AT4G20325|AT5G46280|AT1G07370|AT3G18580|AT2G07690|AT5G61000|AT5G08020|AT1G08840|AT4G02060|AT2G16440|AT1G44900|AT2G29570|AT3G02920|AT5G67100	LIG1;AT5G26680;POLA2;MCM6;POLA3;RFC2;AT3G52630;EMB1968;AT4G20325;MCM3;PCNA1;AT3G18580;MCM5;RPA70D;RPA70B;emb2411;PRL;MCM4;MCM2;PCNA2;RPA32B;ICU2
15	map00196	Photosynthesis - antenna proteins	KEGG PATHWAY	15/ 1606	25/ 10761	0.6	2.83e-07	1.75e-05	Metabolism	Energy metabolism	AT1G29930|AT1G19150|AT1G45474|AT1G29910|AT3G27690|AT1G61520|AT2G40100|AT2G34430|AT3G54890|AT3G61470|AT5G54270|AT3G47470|AT3G08940|AT2G05100|AT2G34420	CAB1;Lhca6;Lhca5;CAB3;LHCB2.3;LHCA3;LHCB4.3;LHB1B1;LHCA1;LHCA2;LHCB3;LHCA4;LHCB4.2;LHCB2.1;LHB1B2
22	map00280	Valine, leucine and isoleucine degradation	KEGG PATHWAY	22/ 1606	51/ 10761	0.431373	1.14e-06	4.72e-05	Metabolism	Amino acid metabolism	AT2G30660|AT1G55510|AT1G10070|AT5G09300|AT4G31810|AT1G06550|AT4G20930|AT3G45300|AT2G38400|AT1G04710|AT2G14170|AT1G23800|AT1G03090|AT1G50110|AT3G49680|AT3G08860|AT3G06850|AT4G34240|AT1G54100|AT3G13450|AT1G21400|AT4G34030	AT2G30660;BCDH BETA1;BCAT-2;AT5G09300;AT4G31810;AT1G06550;AT4G20930;IVD;AGT3;PKT4;ALDH6B2;ALDH2B7;MCCA;AT1G50110;BCAT3;PYD4;BCE2;ALDH3I1;ALDH7B4;DIN4;AT1G21400;MCCB
90	map03010	Ribosome	KEGG PATHWAY	90/ 1606	379/ 10761	0.237467	2.68e-06	8.3e-05	Genetic Information Processing	Translation	AT1G17560|AT3G55750|AT3G44890|AT4G00810|AT1G58684|ATCG00830|AT1G77750|AT5G07090|AT1G09590|AT2G04390|AT2G47610|AT3G18760|AT3G53870|AT1G07070|AT1G59359|AT3G53890|AT4G29390|AT3G05560|AT5G16130|AT5G45775|AT2G37600|AT1G64880|AT1G41880|AT5G02870|AT1G77940|AT5G61170|AT3G10610|AT4G30800|AT3G16080|AT2G45710|AT2G36620|AT3G55280|ATMG00090|AT2G40008|AT3G06680|AT1G48350|AT3G60245|AT2G19750|AT4G34555|AT4G28360…	HLL;AT3G55750;RPL9;AT4G00810;AT1G58684;rpl2;AT1G77750;AT5G07090;AT1G09590;AT2G04390;AT2G47610;AT3G18760;AT3G53870;AT1G07070;AT1G58684;AT3G53890;AT4G29390;AT3G05560;AT5G16130;AT5G45775;AT2G37600;AT1G64880;AT1G41880;AT5G02870;AT1G77940;AT5G61170;AT3G10610;AT4G30800;AT3G16080;AT2G45710;RPL24A;RPL23AB;rps3;AT2G40008;AT3G06680;EMB3105;AT3G60245;AT2G19750;AT4G34555;AT4G28360;EMB1080;EMB3136;AT4G23620;A…
14	map03430	Mismatch repair	KEGG PATHWAY	14/ 1606	34/ 10761	0.411765	0.000187983	0.00466197	Genetic Information Processing	Replication and repair	AT1G08130|AT5G61000|AT1G63160|AT3G52630|AT1G18090|AT1G07370|AT5G08020|AT1G21690|AT2G29570|AT3G02920|AT3G24495|AT3G18580|AT1G29630|AT4G25540	LIG1;RPA70D;RFC2;AT3G52630;AT1G18090;PCNA1;RPA70B;EMB1968;PCNA2;RPA32B;MSH7;AT3G18580;AT1G29630;MSH3
24	map00260	Glycine, serine and threonine metabolism	KEGG PATHWAY	24/ 1606	78/ 10761	0.307692	0.000285767	0.00590586	Metabolism	Amino acid metabolism	AT2G17630|AT1G09780|AT1G36370|AT2G45630|AT1G70580|AT4G19710|AT3G08590|AT1G17745|AT2G35370|AT5G28237|AT1G08630|AT3G19480|AT2G13360|AT5G38530|AT2G38400|AT3G08860|AT4G13930|AT4G33010|AT4G29890|AT1G31690|AT1G74920|AT1G54100|AT4G37930|AT1G11860	AT2G17630;iPGAM1;SHM7;AT2G45630;AOAT2;AK-HSDH II;iPGAM2;PGDH;GDCH;AT5G28237;THA1;AT3G19480;AGT;TSBtype2;AGT3;PYD4;SHM4;GLDP1;AT4G29890;AT1G31690;ALDH10A8;ALDH7B4;SHM1;AT1G11860
11	map00966	Glucosinolate biosynthesis	KEGG PATHWAY	11/ 1606	27/ 10761	0.407407	0.0010204	0.0180757	Metabolism	Biosynthesis of other secondary metabolites	AT1G16410|AT3G58990|AT1G50110|AT2G43100|AT3G49680|AT5G14200|AT5G23020|AT1G16400|AT4G39950|AT4G13770|AT1G10070	CYP79F1;IPMI1;AT1G50110;IPMI2;BCAT3;IMD1;IMS2;CYP79F2;CYP79B2;CYP83A1;BCAT-2
33	map00270	Cysteine and methionine metabolism	KEGG PATHWAY	33/ 1606	131/ 10761	0.251908	0.00136969	0.0212303	Metabolism	Amino acid metabolism	AT2G17630|AT1G64660|AT3G03630|AT3G22460|AT3G03780|AT5G04950|AT4G38800|AT1G17745|AT4G19710|AT1G10070|AT3G23810|AT1G77670|AT1G56430|AT3G19480|AT3G15020|AT3G01120|AT2G38400|AT2G36880|AT3G22740|AT3G62130|AT3G49680|AT1G12010|AT1G53240|AT1G69770|AT3G08860|AT1G50110|AT5G49160|AT5G53970|AT4G37770|AT4G35640|AT5G65800|AT1G09240|AT4G26200	AT2G17630;MGL;CS26;OASA2;MS2;NAS1;MTN1;PGDH;AK-HSDH II;BCAT-2;SAHH2;AT1G77670;NAS4;AT3G19480;mMDH2;MTO1;AGT3;MAT3;HMT3;LCD;BCAT3;AT1G12010;mMDH1;CMT3;PYD4;AT1G50110;MET1;TAT7;ACS8;SERAT3;2;ACS5;NAS3;ACS7
15	map00910	Nitrogen metabolism	KEGG PATHWAY	15/ 1606	45/ 10761	0.333333	0.00156692	0.0215887	Metabolism	Energy metabolism	AT1G58180|AT3G44310|AT3G52720|AT5G07440|AT3G23490|AT1G70410|AT3G44300|AT3G01500|AT1G12940|AT5G04140|AT4G37553|AT1G08090|AT2G28210|AT5G18170|AT2G15620	BCA6;NIT1;ACA1;GDH2;CYN;BCA4;NIT2;CA1;NRT2.5;GLU1;AT4G37553;NRT2:1;ACA2;GDH1;NIR1
