# Supplementary material for: A PPR Protein RFCD1 Affects Chloroplast Gene Expression and Chloroplast Development in Arabidopsis
Source: Plants (Basel). 2025 Mar 15;14(6):921. doi: 10.3390/plants14060921 (PMC11944589; doi:10.3390/plants14060921)
Supplement: Supplementary file 1 [file plants-14-00921-s001.zip › Table S3.xlsx]

## Sheet: Sheet1
Table S3. Lists of genes shown in the heatmaps of photosynthesis–antenna proteins, chloroplast ribosome proteins, and photosynthesis proteins, respectively.
Heatmap of the DEGs enriched in photosynthesis–antenna proteins.
Gene_id	Gene name	Gene description	FC(RFCD1-RNAi-1/WT)	Log2FC(RFCD1-RNAi-1/WT)	Pvalue	Padjust	Significant	Regulate	RFCD1-RNAi-1_1	RFCD1-RNAi-1_2	RFCD1-RNAi-1_3	WT_1	WT_2	WT_3	RFCD1-RNAi-1	WT
AT1G29930	CAB1	chlorophyll A/B binding protein 1 [Source:NCBI gene (formerly Entrezgene);Acc:839871]	0.307	-1.70289	3.46E-25	3.74E-23	yes	down	8713.38	11566.1	8380.58	29187.4	26431.2	27637.1	9553.36	27751.9
AT1G29910	CAB3	chlorophyll A/B binding protein 3 [Source:NCBI gene (formerly Entrezgene);Acc:839869]	0.446	-1.1658	8.76E-07	6.87E-06	yes	down	2077.4	3425.07	2349.43	6852.51	4334.65	4657.14	2617.3	5281.43
AT2G34430	LHB1B1	light-harvesting chlorophyll-protein complex II subunit B1 [Source:NCBI gene (formerly Entrezgene);Acc:818006]	0.08	-3.63848	1.57E-25	1.75E-23	yes	down	205.63	672.05	379.38	5059.64	4447.86	4525.83	419.02	4677.78
AT2G34420	LHB1B2	photosystem II light harvesting complex protein B1B2 [Source:NCBI gene (formerly Entrezgene);Acc:818005]	0.236	-2.0802	1.09E-21	7.79E-20	yes	down	3770.87	6465.17	4207.32	19438.3	17576.4	17752.4	4814.45	18255.7
AT3G54890	LHCA1	chlorophyll a-b binding protein 6 [Source:NCBI gene (formerly Entrezgene);Acc:824654]	0.424	-1.23807	8.50E-08	8.17E-07	yes	down	1959.46	3174.62	2187.96	6529.88	4166.98	4819.03	2440.68	5171.96
AT3G61470	LHCA2	photosystem I light harvesting complex protein [Source:NCBI gene (formerly Entrezgene);Acc:825320]	0.471	-1.08647	3.37E-13	7.58E-12	yes	down	1538.71	1764.37	1345.25	3381.83	2700.05	2730.77	1549.44	2937.55
AT1G61520	LHCA3	PSI type III chlorophyll a/b-binding protein [Source:NCBI gene (formerly Entrezgene);Acc:842446]	0.407	-1.29831	1.78E-14	4.80E-13	yes	down	1740.83	2406.69	1769.88	4516.54	4114.16	4338.62	1972.47	4323.11
AT3G47470	LHCA4	light-harvesting chlorophyll-protein complex I subunit A4 [Source:NCBI gene (formerly Entrezgene);Acc:823901]	0.454	-1.1394	6.06E-08	6.00E-07	yes	down	2526.07	3977.58	2717.47	6646.04	5210.47	6270.83	3073.71	6042.45
AT1G45474	LHCA5	photosystem I light harvesting complex protein 5 [Source:NCBI gene (formerly Entrezgene);Acc:841099]	2.534	1.34164	5.94E-15	1.70E-13	yes	up	209.54	204.63	204.21	90.51	57.82	71.76	206.127	73.3633
AT1G19150	LHCA6	PSI type II chlorophyll a/b-binding protein (Lhca2*1) [Source:NCBI gene (formerly Entrezgene);Acc:838498]	3.286	1.71648	3.14E-09	3.89E-08	yes	up	113.09	130.43	96.25	47.96	20.48	24.93	113.257	31.1233
AT2G05100	LHCB2.1	photosystem II light harvesting complex protein 2.1 [Source:NCBI gene (formerly Entrezgene);Acc:815058]	0.416	-1.26626	1.03E-08	1.15E-07	yes	down	882.89	1329.38	822.06	2948.92	1982.14	2009.47	1011.44	2313.51
AT3G27690	LHCB2.3	photosystem II light harvesting complex protein 2.3 [Source:NCBI gene (formerly Entrezgene);Acc:822391]	0.429	-1.22227	0.000409978	0.00173599	yes	down	197.89	300.82	175.06	778.12	273.19	373.91	224.59	475.073
AT3G08940	LHCB4.2	light harvesting complex photosystem II [Source:NCBI gene (formerly Entrezgene);Acc:820043]	0.314	-1.67084	4.78E-19	2.36E-17	yes	down	1118.65	1503.31	961.26	3519.29	3243.42	3400.78	1194.41	3387.83
AT2G40100	LHCB4.3	light harvesting complex photosystem II [Source:NCBI gene (formerly Entrezgene);Acc:818599]	2.776	1.47319	3.11E-05	0.000174245	yes	up	23.02	14.12	16.66	9.31	4.12	4.02	17.9333	5.81667
Heatmap of the DEGs enriched in chloroplast ribosome proteins.
Gene_id	Gene name	Gene description	FC(RFCD1-RNAi-1/WT)	Log2FC(RFCD1-RNAi-1/WT)	Pvalue	Padjust	Significant	Regulate	RFCD1-RNAi-1_1	RFCD1-RNAi-1_2	RFCD1-RNAi-1_3	WT_1	WT_2	WT_3	RFCD1-RNAi-1	WT
AT1G32990	PRPL11	plastid ribosomal protein l11 [Source:NCBI gene (formerly Entrezgene);Acc:840194]	2.097	1.06842	1.06e-07	9.99e-07	yes	up	320.9	333.14	317.83	191.35	116.15	110.29	323.957	139.263
AT5G47190	PRPL19	Ribosomal protein L19 family protein [Source:NCBI gene (formerly Entrezgene);Acc:834765]	2.042	1.03018	2.82e-16	9.69e-15	yes	up	371.94	367.92	375.22	191.07	146.5	152.48	371.693	163.35
AT3G44890	RPL9	ribosomal protein L9 [Source:NCBI gene (formerly Entrezgene);Acc:823623]	2.294	1.19784	5.79e-15	1.66e-13	yes	up	358.39	327.63	344.3	168.49	122.56	113.33	343.44	134.793
AT1G35680	RPL21C	Ribosomal protein L21 [Source:NCBI gene (formerly Entrezgene);Acc:840472]	2.089	1.06253	3.45e-11	5.79e-10	yes	up	734.93	754.25	737.91	408.01	277.47	276.12	742.363	320.533
AT5G17870	PSRP6	plastid-specific 50S ribosomal protein 6 [Source:NCBI gene (formerly Entrezgene);Acc:831655]	2.311	1.20838	6.72e-15	1.9e-13	yes	up	703.88	751.43	795.07	363.12	262.8	266.24	750.127	297.387
ATCG01310	RPL2.2	encodes a chloroplast ribosomal protein L2, a constituent of the large subunit of the ribosomal complex	0.26	-1.94281	6.85e-09	7.97e-08	yes	down	5.27	3.89	2.95	11.45	14.66	15.19	4.03667	13.7667
ATCG00830	RPL2.1	encodes a chloroplast ribosomal protein L2, a constituent of the large subunit of the ribosomal complex	0.26	-1.94281	6.85e-09	7.97e-08	yes	down	5.27	3.89	2.95	11.45	14.66	15.19	4.03667	13.7667
AT3G15190	PRPS20	chloroplast 30S ribosomal protein S20 [Source:NCBI gene (formerly Entrezgene);Acc:820750]	2.015	1.01084	1.14e-09	1.51e-08	yes	up	459.63	492.43	485.67	267.17	174.8	199.6	479.243	213.857
AT5G30510	RPS1	ribosomal protein S1 [Source:NCBI gene (formerly Entrezgene);Acc:833138]	2.06	1.04246	2.05e-10	3.05e-09	yes	up	504.72	471.7	433.6	257.38	172.72	181.42	470.007	203.84
AT1G79850	RPS17	ribosomal protein S17 [Source:NCBI gene (formerly Entrezgene);Acc:844324]	0.429	-1.22037	9.91e-06	6.19e-05	yes	down	157.46	92.55	74.49	295.93	195.87	191.01	108.167	227.603
Heatmap of the DEGs enriched in photosynthesis proteins.
Gene_id	Gene name	Gene description	FC(RFCD1-RNAi-1/WT)	Log2FC(RFCD1-RNAi-1/WT)	Pvalue	Padjust	Significant	Regulate	RFCD1-RNAi-1_1	RFCD1-RNAi-1_2	RFCD1-RNAi-1_3	WT_1	WT_2	WT_3	RFCD1-RNAi-1	WT
ATCG00020	PSBA	Encodes chlorophyll binding protein D1, a part of the photosystem II reaction center core	0.492	-1.02377	0.00222279	0.00773261	yes	down	14.76	13.97	18.73	26.91	17.72	40.83	15.82	28.4867
ATCG00680	PSBB	encodes for CP47, subunit of the photosystem II reaction center.	0.386	-1.37411	0.00341008	0.0112031	yes	down	0.71	0.63	0.79	1.66	1.33	1.91	0.71	1.63333
AT2G30790	PSBP-2	photosystem II subunit P-2 [Source:NCBI gene (formerly Entrezgene);Acc:817630]	0.262	-1.93276	1.79e-07	1.63e-06	yes	down	2.02	5.06	3.9	14.59	11.13	12.05	3.66	12.59
AT3G55330	PPL1	PsbP-like protein 1 [Source:NCBI gene (formerly Entrezgene);Acc:824699]	2.501	1.32256	1.02e-10	1.61e-09	yes	up	158.5	171.39	156.26	78.98	45.31	51.6	162.05	58.63
AT1G14150	PNSL2	PsbQ-like 2 [Source:NCBI gene (formerly Entrezgene);Acc:837974]	2.513	1.32946	1.66e-14	4.51e-13	yes	up	119.41	154.01	117.47	52.22	43.75	43.28	130.297	46.4167
AT3G01440	PNSL3	PsbQ-like 1 [Source:NCBI gene (formerly Entrezgene);Acc:821143]	7.051	2.81789	2.06e-20	1.23e-18	yes	up	59.11	61.57	51.43	11.53	4.6	5.94	57.37	7.35667
AT4G05180	PSBQ-2	photosystem II subunit Q-2 [Source:NCBI gene (formerly Entrezgene);Acc:825866]	0.397	-1.33165	7.96E-15	2.24E-13	yes	down	1118.49	1454.53	1036.27	2993.16	2430.42	2706.73	1203.1	2710.1
AT1G44575	NPQ4	Chlorophyll A-B binding family protein [Source:NCBI gene (formerly Entrezgene);Acc:841033]	5.404	2.43411	1.59e-19	8.3e-18	yes	up	1679.01	1468.41	1283.29	380.69	191.33	167.87	1476.9	246.63
AT4G28660	PSB28	photosystem II reaction center PSB28 protein [Source:NCBI gene (formerly Entrezgene);Acc:828984]	6.799	2.76529	2.64E-40	1.07E-37	yes	up	279.83	274.88	289.12	51.96	30.18	30.05	281.277	37.3967
AT2G20260	PSAE-2	photosystem I subunit E-2 [Source:NCBI gene (formerly Entrezgene);Acc:816545]	0.428	-1.22571	2.3e-17	9.12e-16	yes	down	988.35	1253.66	1053.72	2396.82	2314.62	2318.7	1098.58	2343.38
AT1G32550	FDC2	2Fe-2S ferredoxin-like superfamily protein [Source:NCBI gene (formerly Entrezgene);Acc:840149]	2.098	1.06882	9.05e-09	1.03e-07	yes	up	62.98	78.98	69.32	37.45	27.46	25.71	70.4267	30.2067
AT1G10960	FD1	ferredoxin 1 [Source:NCBI gene (formerly Entrezgene);Acc:837639]	2.12	1.08439	1.2e-27	1.6e-25	yes	up	592.18	558.68	566.84	245.22	239.9	241.55	572.567	242.223
ATCG00480	ATPB	ATP synthase subunit beta	0.391	-1.35458	9.98E-09	1.12E-07	yes	down	9.65	6.96	7.22	15.47	21.97	16.54	7.94333	17.9933
ATCG00130	ATPF	ATPase F subunit.	0.464	-1.10795	0.01655	0.0432948	yes	down	5.11	4.5	3.85	6.56	8.52	11.29	4.48667	8.79
AT5G38430	RBCS1B	Ribulose bisphosphate carboxylase (small chain) family protein [Source:NCBI gene (formerly Entrezgene);Acc:833830]	8.278	3.04933	2.25E-154	4.93E-150	yes	up	4134.84	3493.2	3752.85	459.39	397.92	357.89	3793.63	405.067
AT5G38420	RBCS2B	Ribulose bisphosphate carboxylase (small chain) family protein [Source:NCBI gene (formerly Entrezgene);Acc:833829]	2.866	1.51925	7.14E-25	7.50E-23	yes	up	4103.75	3906.86	3146.58	1346.9	1042.82	1102.63	3719.06	1164.12
AT5G38410	RBCS3B	Ribulose bisphosphate carboxylase (small chain) family protein [Source:NCBI gene (formerly Entrezgene);Acc:833828]	2.839	1.50516	8.25E-08	7.95E-07	yes	up	5623.92	5945.92	5017.64	2756.53	1133.12	1393.18	5529.16	1760.94
